# Supplementary material for: Mutation Profile of HPV16 L1 and L2 Genes in Different Geographic Areas
Source: Viruses. 2022 Dec 31;15(1):141. doi: 10.3390/v15010141 (PMC9867070; doi:10.3390/v15010141)
Supplement: Supplementary file 1 [file viruses-15-00141-s001.zip]

Archive with 1 entries (1 files):
- Supplementary file.xlsx
