# Supplementary material for: Mutation Profile of HPV16 L1 and L2 Genes in Different Geographic Areas
Source: Viruses. 2022 Dec 31;15(1):141. doi: 10.3390/v15010141 (PMC9867070; doi:10.3390/v15010141)
Supplement: Supplementary file 1 [file viruses-15-00141-s001.zip › Supplementary file.xlsx]

## Sheet: L2
			Total Data				Europe				Asia				Total America				North America				Latin America
Aln AA pos	Ref AA pos	Reference aa	Dom	Dom %	Subm	Subm %	Dom	Dom %	Subm	Subm %	Dom	Dom %	Subm	Subm %	Dom	Dom %	Subm	Subm %	Dom	Dom %	Subm	Subm %	Dom	Dom %	Subm	Subm %		Percent Cutoff	95
1	1	M	M	100	-	0	M	100	-	0	M	100	-	0	M	100	-	0	M	100	-	0	M	100	-	0
2	2	R	R	99.56	Q	0.34	R	98.9	Q	1.1	R	99.6	Q	0.4	R	99.64	Q	0.24	R	99.61	Q	0.26	R	100	-	0
3	3	H	H	100	-	0	H	100	-	0	H	100	-	0	H	100	-	0	H	100	-	0	H	100	-	0
4	4	K	K	96.93	R	2.93	K	97.7	R	2.3	K	100	-	0	K	96.4	R	3.41	K	96.17	R	3.64	K	100	-	0
5	5	R	R	100	-	0	R	100	-	0	R	100	-	0	R	100	-	0	R	100	-	0	R	100	-	0
6	6	S	S	99.95	Y	0.05	S	100	-	0	S	100	-	0	S	99.94	Y	0.06	S	100	-	0	S	99	Y	1
7	7	A	A	99.9	T	0.1	A	99.4	T	0.6	A	100	-	0	A	99.94	T	0.06	A	100	-	0	A	99	T	1
8	8	K	K	100	-	0	K	100	-	0	K	100	-	0	K	100	-	0	K	100	-	0	K	100	-	0
9	9	R	R	100	-	0	R	100	-	0	R	100	-	0	R	100	-	0	R	100	-	0	R	100	-	0
10	10	T	T	100	-	0	T	100	-	0	T	100	-	0	T	100	-	0	T	100	-	0	T	100	-	0
11	11	K	K	100	-	0	K	100	-	0	K	100	-	0	K	100	-	0	K	100	-	0	K	100	-	0
12	12	R	R	100	-	0	R	100	-	0	R	100	-	0	R	100	-	0	R	100	-	0	R	100	-	0
13	13	A	A	100	-	0	A	100	-	0	A	100	-	0	A	100	-	0	A	100	-	0	A	100	-	0
14	14	S	S	99.95	A	0.05	S	100	-	0	S	100	-	0	S	99.94	A	0.06	S	99.93	A	0.07	S	100	-	0
15	15	A	A	99.95	T	0.05	A	100	-	0	A	100	-	0	A	99.94	T	0.06	A	99.93	T	0.07	A	100	-	0
16	16	T	T	99.9	A	0.1	T	100	-	0	T	100	-	0	T	99.88	A	0.12	T	99.87	A	0.13	T	100	-	0
17	17	Q	Q	100	-	0	Q	100	-	0	Q	100	-	0	Q	100	-	0	Q	100	-	0	Q	100	-	0
18	18	L	L	99.95	F	0.05	L	100	-	0	L	100	-	0	L	99.94	F	0.06	L	99.93	F	0.07	L	100	-	0
19	19	Y	Y	100	-	0	Y	100	-	0	Y	100	-	0	Y	100	-	0	Y	100	-	0	Y	100	-	0
20	20	K	K	99.8	R	0.1	K	100	-	0	K	100	-	0	K	99.75	R	0.12	K	99.73	R	0.13	K	100	-	0
21	21	T	T	99.95	P	0.05	T	100	-	0	T	100	-	0	T	99.93	P	0.07	T	99.93	P	0.07	T	100	-	0
22	22	C	C	100	-	0	C	100	-	0	C	100	-	0	C	100	-	0	C	100	-	0	C	100	-	0
23	23	K	K	100	-	0	K	100	-	0	K	100	-	0	K	100	-	0	K	100	-	0	K	100	-	0
24	24	Q	Q	100	-	0	Q	100	-	0	Q	100	-	0	Q	100	-	0	Q	100	-	0	Q	100	-	0
25	25	A	A	100	-	0	A	100	-	0	A	100	-	0	A	100	-	0	A	100	-	0	A	100	-	0
26	26	G	G	100	-	0	G	100	-	0	G	100	-	0	G	100	-	0	G	100	-	0	G	100	-	0		Epitope
27	27	T	T	99.95	I	0.05	T	100	-	0	T	100	-	0	T	99.94	I	0.06	T	99.94	I	0.06	T	100	-	0
28	28	C	C	99.95	Y	0.05	C	100	-	0	C	100	-	0	C	99.94	Y	0.06	C	99.94	Y	0.06	C	100	-	0
29	29	P	P	99.95	S	0.05	P	100	-	0	P	100	-	0	P	99.94	S	0.06	P	99.93	S	0.07	P	100	-	0
30	30	P	P	99.95	S	0.05	P	100	-	0	P	100	-	0	P	99.94	S	0.06	P	99.93	S	0.07	P	100	-	0
31	31	D	D	100	-	0	D	100	-	0	D	100	-	0	D	100	-	0	D	100	-	0	D	100	-	0
32	32	I	I	99.95	V	0.05	I	100	-	0	I	100	-	0	I	99.94	V	0.06	I	99.93	V	0.07	I	100	-	0
33	33	I	I	100	-	0	I	100	-	0	I	100	-	0	I	100	-	0	I	100	-	0	I	100	-	0
34	34	P	P	100	-	0	P	100	-	0	P	100	-	0	P	100	-	0	P	100	-	0	P	100	-	0
35	35	K	K	99.95	R	0.05	K	100	-	0	K	100	-	0	K	99.94	R	0.06	K	99.93	R	0.07	K	100	-	0
36	36	V	V	100	-	0	V	100	-	0	V	100	-	0	V	100	-	0	V	100	-	0	V	100	-	0
37	37	E	E	99.95	K	0.05	E	100	-	0	E	100	-	0	E	99.94	K	0.06	E	99.93	K	0.07	E	100	-	0
38	38	G	G	99.95	S	0.05	G	100	-	0	G	100	-	0	G	99.94	S	0.06	G	99.93	S	0.07	G	100	-	0
39	39	K	K	100	-	0	K	100	-	0	K	100	-	0	K	100	-	0	K	100	-	0	K	100	-	0
40	40	T	T	100	-	0	T	100	-	0	T	100	-	0	T	100	-	0	T	100	-	0	T	100	-	0
41	41	I	I	99.95	V	0.05	I	100	-	0	I	100	-	0	I	99.94	V	0.06	I	99.93	V	0.07	I	100	-	0
42	42	A	A	99.95	T	0.05	A	100	-	0	A	100	-	0	A	99.94	T	0.06	A	99.94	T	0.06	A	100	-	0
43	43	D	D	98.64	E	1.36	D	100	-	0	D	88	E	12	D	100	-	0	D	100	-	0	D	100	-	0
44	44	Q	Q	99.9	E	0.05	Q	100	-	0	Q	100	-	0	Q	99.88	E	0.06	Q	99.87	E	0.07	Q	100	-	0
45	45	I	I	100	-	0	I	100	-	0	I	100	-	0	I	100	-	0	I	100	-	0	I	100	-	0
46	46	L	L	100	-	0	L	100	-	0	L	100	-	0	L	100	-	0	L	100	-	0	L	100	-	0
47	47	Q	Q	99.9	K	0.1	Q	100	-	0	Q	100	-	0	Q	99.88	K	0.12	Q	99.87	K	0.13	Q	100	-	0
48	48	Y	Y	100	-	0	Y	100	-	0	Y	100	-	0	Y	100	-	0	Y	100	-	0	Y	100	-	0
49	49	G	G	100	-	0	G	100	-	0	G	100	-	0	G	100	-	0	G	100	-	0	G	100	-	0
50	50	S	S	99.95	G	0.05	S	100	-	0	S	100	-	0	S	99.94	G	0.06	S	99.93	G	0.07	S	100	-	0
51	51	M	M	99.95	I	0.05	M	100	-	0	M	100	-	0	M	99.94	I	0.06	M	99.93	I	0.07	M	100	-	0
52	52	G	G	100	-	0	G	100	-	0	G	100	-	0	G	100	-	0	G	100	-	0	G	100	-	0
53	53	V	V	99.95	A	0.05	V	100	-	0	V	100	-	0	V	99.94	A	0.06	V	99.94	A	0.06	V	100	-	0
54	54	F	F	99.95	V	0.05	F	100	-	0	F	99.6	V	0.4	F	100	-	0	F	100	-	0	F	100	-	0
55	55	F	F	99.94	L	0.06	F	100	-	0	F	99.6	L	0.4	F	100	-	0	F	100	-	0	F	100	-	0
56	56	G	G	99.9	D	0.05	G	100	-	0	G	100	-	0	G	99.88	D	0.06	G	99.87	D	0.06	G	100	-	0
57	57	G	G	100	-	0	G	100	-	0	G	100	-	0	G	100	-	0	G	100	-	0	G	100	-	0
58	58	L	L	100	-	0	L	100	-	0	L	100	-	0	L	100	-	0	L	100	-	0	L	100	-	0
59	59	G	G	100	-	0	G	100	-	0	G	100	-	0	G	100	-	0	G	100	-	0	G	100	-	0
60	60	I	I	100	-	0	I	100	-	0	I	100	-	0	I	100	-	0	I	100	-	0	I	100	-	0
61	61	G	G	99.95	D	0.05	G	100	-	0	G	100	-	0	G	99.94	D	0.06	G	99.93	D	0.07	G	100	-	0
62	62	T	T	100	-	0	T	100	-	0	T	100	-	0	T	100	-	0	T	100	-	0	T	100	-	0
63	63	G	G	99.9	E	0.05	G	100	-	0	G	100	-	0	G	99.88	E	0.06	G	99.87	E	0.07	G	100	-	0
64	64	S	S	99.9	L	0.1	S	99.4	L	0.6	S	100	-	0	S	99.94	L	0.06	S	99.93	L	0.07	S	100	-	0
65	65	G	G	99.95	S	0.05	G	100	-	0	G	100	-	0	G	99.94	S	0.06	G	99.93	S	0.07	G	100	-	0
66	66	T	T	100	-	0	T	100	-	0	T	100	-	0	T	100	-	0	T	100	-	0	T	100	-	0
67	67	G	G	100	-	0	G	100	-	0	G	100	-	0	G	100	-	0	G	100	-	0	G	100	-	0
68	68	G	G	99.95	R	0.05	G	100	-	0	G	100	-	0	G	99.94	R	0.06	G	99.94	R	0.06	G	100	-	0		Epitope
69	69	R	R	100	-	0	R	100	-	0	R	100	-	0	R	100	-	0	R	100	-	0	R	100	-	0
70	70	T	T	100	-	0	T	100	-	0	T	100	-	0	T	100	-	0	T	100	-	0	T	100	-	0
71	71	G	G	100	-	0	G	100	-	0	G	100	-	0	G	100	-	0	G	100	-	0	G	100	-	0
72	72	Y	Y	100	-	0	Y	100	-	0	Y	100	-	0	Y	100	-	0	Y	100	-	0	Y	100	-	0
73	73	I	I	100	-	0	I	100	-	0	I	100	-	0	I	100	-	0	I	100	-	0	I	100	-	0
74	74	P	P	100	-	0	P	100	-	0	P	100	-	0	P	100	-	0	P	100	-	0	P	100	-	0
75	75	L	L	99.9	F	0.1	L	100	-	0	L	99.1	F	0.9	L	100	-	0	L	100	-	0	L	100	-	0
76	76	G	G	100	-	0	G	100	-	0	G	100	-	0	G	100	-	0	G	100	-	0	G	100	-	0
77	77	T	T	100	-	0	T	100	-	0	T	100	-	0	T	100	-	0	T	100	-	0	T	100	-	0
78	78	R	R	100	-	0	R	100	-	0	R	100	-	0	R	100	-	0	R	100	-	0	R	100	-	0
79	79	P	P	100	-	0	P	100	-	0	P	100	-	0	P	100	-	0	P	100	-	0	P	100	-	0
80	80	P	P	99.81	S	0.19	P	100	-	0	P	99.6	S	0.4	P	99.82	S	0.18	P	99.81	S	0.19	P	100	-	0
81	81	T	T	100	-	0	T	100	-	0	T	100	-	0	T	100	-	0	T	100	-	0	T	100	-	0
82	82	A	A	100	-	0	A	100	-	0	A	100	-	0	A	100	-	0	A	100	-	0	A	100	-	0
83	83	T	T	100	-	0	T	100	-	0	T	100	-	0	T	100	-	0	T	100	-	0	T	100	-	0
84	84	D	D	100	-	0	D	100	-	0	D	100	-	0	D	100	-	0	D	100	-	0	D	100	-	0
85	85	T	T	99.9	A	0.05	T	100	-	0	T	99.1	A	0.4	T	100	-	0	T	100	-	0	T	100	-	0
86	86	L	L	99.95	F	0.05	L	100	-	0	L	100	-	0	L	99.94	F	0.06	L	99.94	F	0.06	L	100	-	0
87	87	A	A	100	-	0	A	100	-	0	A	100	-	0	A	100	-	0	A	100	-	0	A	100	-	0
88	88	P	P	100	-	0	P	100	-	0	P	100	-	0	P	100	-	0	P	100	-	0	P	100	-	0
89	89	V	V	100	-	0	V	100	-	0	V	100	-	0	V	100	-	0	V	100	-	0	V	100	-	0
90	90	R	R	100	-	0	R	100	-	0	R	100	-	0	R	100	-	0	R	100	-	0	R	100	-	0
91	91	P	P	100	-	0	P	100	-	0	P	100	-	0	P	100	-	0	P	100	-	0	P	100	-	0
92	92	P	P	99.95	S	0.05	P	100	-	0	P	100	-	0	P	99.94	S	0.06	P	99.94	S	0.06	P	100	-	0
93	93	L	L	100	-	0	L	100	-	0	L	100	-	0	L	100	-	0	L	100	-	0	L	100	-	0
94	94	T	T	99.85	A	0.1	T	100	-	0	T	99.1	A	0.9	T	99.94	S	0.06	T	99.94	S	0.06	T	100	-	0
95	95	V	V	100	-	0	V	100	-	0	V	100	-	0	V	100	-	0	V	100	-	0	V	100	-	0
96	96	D	D	99.95	G	0.05	D	100	-	0	D	99.6	G	0.4	D	100	-	0	D	100	-	0	D	100	-	0
97	97	P	P	99.81	S	0.19	P	100	-	0	P	99.6	S	0.4	P	99.82	S	0.18	P	99.81	S	0.19	P	100	-	0
98	98	V	V	100	-	0	V	100	-	0	V	100	-	0	V	100	-	0	V	100	-	0	V	100	-	0
99	99	G	G	100	-	0	G	100	-	0	G	100	-	0	G	100	-	0	G	100	-	0	G	100	-	0
100	100	P	P	100	-	0	P	100	-	0	P	100	-	0	P	100	-	0	P	100	-	0	P	100	-	0
101	101	S	S	100	-	0	S	100	-	0	S	100	-	0	S	100	-	0	S	100	-	0	S	100	-	0
102	102	D	D	100	-	0	D	100	-	0	D	100	-	0	D	100	-	0	D	100	-	0	D	100	-	0
103	103	P	P	100	-	0	P	100	-	0	P	100	-	0	P	100	-	0	P	100	-	0	P	100	-	0
104	104	S	S	100	-	0	S	100	-	0	S	100	-	0	S	100	-	0	S	100	-	0	S	100	-	0
105	105	I	I	100	-	0	I	100	-	0	I	100	-	0	I	100	-	0	I	100	-	0	I	100	-	0
106	106	V	V	100	-	0	V	100	-	0	V	100	-	0	V	100	-	0	V	100	-	0	V	100	-	0
107	107	S	S	99.9	P	0.1	S	100	-	0	S	99.1	P	0.9	S	100	-	0	S	100	-	0	S	100	-	0
108	108	L	L	99.95	V	0.05	L	100	-	0	L	100	-	0	L	99.94	V	0.06	L	99.94	V	0.06	L	100	-	0
109	109	V	V	100	-	0	V	100	-	0	V	100	-	0	V	100	-	0	V	100	-	0	V	100	-	0
110	110	E	E	99.81	D	0.19	E	100	-	0	E	99.6	D	0.4	E	99.82	D	0.18	E	99.81	D	0.19	E	100	-	0
111	111	E	E	99.95	D	0.05	E	100	-	0	E	100	-	0	E	99.94	D	0.06	E	99.94	D	0.06	E	100	-	0
112	112	T	T	100	-	0	T	100	-	0	T	100	-	0	T	100	-	0	T	100	-	0	T	100	-	0
113	113	S	S	100	-	0	S	100	-	0	S	100	-	0	S	100	-	0	S	100	-	0	S	100	-	0
114	114	F	F	100	-	0	F	100	-	0	F	100	-	0	F	100	-	0	F	100	-	0	F	100	-	0		Epitope
115	115	I	I	99.9	T	0.05	I	100	-	0	I	99.6	T	0.4	I	99.94	V	0.06	I	99.94	V	0.06	I	100	-	0
116	116	D	D	100	-	0	D	100	-	0	D	100	-	0	D	100	-	0	D	100	-	0	D	100	-	0
117	117	A	A	99.95	V	0.05	A	100	-	0	A	100	-	0	A	99.94	V	0.06	A	100	-	0	A	99	V	1
118	118	G	G	100	-	0	G	100	-	0	G	100	-	0	G	100	-	0	G	100	-	0	G	100	-	0
119	119	A	A	99.95	T	0.05	A	100	-	0	A	100	-	0	A	99.94	T	0.06	A	99.94	T	0.06	A	100	-	0
120	120	P	P	100	-	0	P	100	-	0	P	100	-	0	P	100	-	0	P	100	-	0	P	100	-	0
121	121	T	T	100	-	0	T	100	-	0	T	100	-	0	T	100	-	0	T	100	-	0	T	100	-	0
122	122	S	S	83.45	P	16.46	S	94.9	P	5.1	S	88	P	11.2	S	81.59	P	18.41	S	83.44	P	16.56	S	54.3	P	45.7
123	123	V	V	100	-	0	V	100	-	0	V	100	-	0	V	100	-	0	V	100	-	0	V	100	-	0
124	124	P	P	99.95	L	0.05	P	100	-	0	P	100	-	0	P	99.94	L	0.06	P	99.94	L	0.06	P	100	-	0
125	125	S	S	100	-	0	S	100	-	0	S	100	-	0	S	100	-	0	S	100	-	0	S	100	-	0
126	126	I	I	100	-	0	I	100	-	0	I	100	-	0	I	100	-	0	I	100	-	0	I	100	-	0
127	127	P	P	100	-	0	P	100	-	0	P	100	-	0	P	100	-	0	P	100	-	0	P	100	-	0
128	128	P	P	100	-	0	P	100	-	0	P	100	-	0	P	100	-	0	P	100	-	0	P	100	-	0
129	129	D	D	99.76	N	0.24	D	100	-	0	D	99.1	N	0.9	D	99.82	N	0.18	D	99.81	N	0.19	D	100	-	0
130	130	V	V	99.9	I	0.1	V	98.9	I	1.1	V	100	-	0	V	100	-	0	V	100	-	0	V	100	-	0
131	131	S	S	100	-	0	S	100	-	0	S	100	-	0	S	100	-	0	S	100	-	0	S	100	-	0
132	132	G	G	99.95	R	0.05	G	100	-	0	G	99.6	R	0.4	G	100	-	0	G	100	-	0	G	100	-	0
133	133	F	F	99.95	L	0.05	F	99.4	L	0.6	F	100	-	0	F	100	-	0	F	100	-	0	F	100	-	0
134	134	S	S	99.95	R	0.05	S	100	-	0	S	99.6	R	0.4	S	100	-	0	S	100	-	0	S	100	-	0
135	135	I	I	100	-	0	I	100	-	0	I	100	-	0	I	100	-	0	I	100	-	0	I	100	-	0
136	136	T	T	99.94	S	0.06	T	100	-	0	T	100	-	0	T	99.93	S	0.07	T	99.92	S	0.08	T	100	-	0
137	137	T	T	100	-	0	T	100	-	0	T	100	-	0	T	100	-	0	T	100	-	0	T	100	-	0
138	138	S	S	100	-	0	S	100	-	0	S	100	-	0	S	100	-	0	S	100	-	0	S	100	-	0
139	139	T	T	100	-	0	T	100	-	0	T	100	-	0	T	100	-	0	T	100	-	0	T	100	-	0
140	140	D	D	99.9	N	0.1	D	100	-	0	D	100	-	0	D	99.88	N	0.12	D	99.87	N	0.13	D	100	-	0
141	141	T	T	99.71	A	0.29	T	100	-	0	T	100	-	0	T	99.64	A	0.36	T	99.61	A	0.39	T	100	-	0
142	142	T	T	100	-	0	T	100	-	0	T	100	-	0	T	100	-	0	T	100	-	0	T	100	-	0
143	143	P	P	100	-	0	P	100	-	0	P	100	-	0	P	100	-	0	P	100	-	0	P	100	-	0
144	144	A	A	100	-	0	A	100	-	0	A	100	-	0	A	100	-	0	A	100	-	0	A	100	-	0
145	145	I	I	100	-	0	I	100	-	0	I	100	-	0	I	100	-	0	I	100	-	0	I	100	-	0
146	146	L	L	100	-	0	L	100	-	0	L	100	-	0	L	100	-	0	L	100	-	0	L	100	-	0
147	147	D	D	99.71	N	0.29	D	100	-	0	D	99.6	N	0.4	D	99.7	N	0.3	D	99.68	N	0.32	D	100	-	0
148	148	I	I	100	-	0	I	100	-	0	I	100	-	0	I	100	-	0	I	100	-	0	I	100	-	0
149	149	N	N	100	-	0	N	100	-	0	N	100	-	0	N	100	-	0	N	100	-	0	N	100	-	0
150	150	N	N	99.95	T	0.05	N	100	-	0	N	100	-	0	N	99.94	T	0.06	N	99.94	T	0.06	N	100	-	0
151	151	T	T	100	-	0	T	100	-	0	T	100	-	0	T	100	-	0	T	100	-	0	T	100	-	0
152	152	V	V	100	-	0	V	100	-	0	V	100	-	0	V	100	-	0	V	100	-	0	V	100	-	0
153	153	T	T	99.95	I	0.05	T	100	-	0	T	100	-	0	T	99.94	I	0.06	T	99.94	I	0.06	T	100	-	0
154	154	T	T	100	-	0	T	100	-	0	T	100	-	0	T	100	-	0	T	100	-	0	T	100	-	0
155	155	V	V	100	-	0	V	100	-	0	V	100	-	0	V	100	-	0	V	100	-	0	V	100	-	0
156	156	T	T	99.95	I	0.05	T	100	-	0	T	100	-	0	T	99.94	I	0.06	T	99.94	I	0.06	T	100	-	0
157	157	T	T	100	-	0	T	100	-	0	T	100	-	0	T	100	-	0	T	100	-	0	T	100	-	0
158	158	H	H	100	-	0	H	100	-	0	H	100	-	0	H	100	-	0	H	100	-	0	H	100	-	0
159	159	N	N	99.76	T	0.15	N	99.4	K	0.6	N	100	-	0	N	99.76	T	0.18	N	99.74	T	0.19	N	100	-	0
160	160	N	N	100	-	0	N	100	-	0	N	100	-	0	N	100	-	0	N	100	-	0	N	100	-	0
161	161	P	P	99.85	H	0.1	P	100	-	0	P	100	-	0	P	99.82	H	0.12	P	99.81	H	0.13	P	100	-	0
162	162	T	T	99.95	A	0.05	T	100	-	0	T	100	-	0	T	99.94	A	0.06	T	100	-	0	T	99	A	1
163	163	F	F	99.95	Y	0.05	F	100	-	0	F	100	-	0	F	99.94	Y	0.06	F	99.94	Y	0.06	F	100	-	0
164	164	T	T	100	-	0	T	100	-	0	T	100	-	0	T	100	-	0	T	100	-	0	T	100	-	0
165	165	D	D	99.9	N	0.1	D	100	-	0	D	99.6	N	0.4	D	99.94	N	0.06	D	99.94	N	0.06	D	100	-	0
166	166	P	P	100	-	0	P	100	-	0	P	100	-	0	P	100	-	0	P	100	-	0	P	100	-	0
167	167	S	S	99.95	F	0.05	S	100	-	0	S	100	-	0	S	99.94	F	0.06	S	99.94	F	0.06	S	100	-	0
168	168	V	V	99.95	I	0.05	V	100	-	0	V	100	-	0	V	99.94	I	0.06	V	99.94	I	0.06	V	100	-	0
169	169	L	L	100	-	0	L	100	-	0	L	100	-	0	L	100	-	0	L	100	-	0	L	100	-	0
170	170	Q	Q	99.95	L	0.05	Q	99.4	L	0.6	Q	100	-	0	Q	100	-	0	Q	100	-	0	Q	100	-	0
171	171	P	P	100	-	0	P	100	-	0	P	100	-	0	P	100	-	0	P	100	-	0	P	100	-	0
172	172	P	P	99.85	A	0.05	P	99.4	L	0.6	P	100	-	0	P	99.88	A	0.06	P	99.87	A	0.06	P	100	-	0
173	173	T	T	100	-	0	T	100	-	0	T	100	-	0	T	100	-	0	T	100	-	0	T	100	-	0
174	174	P	P	100	-	0	P	100	-	0	P	100	-	0	P	100	-	0	P	100	-	0	P	100	-	0
175	175	A	A	100	-	0	A	100	-	0	A	100	-	0	A	100	-	0	A	100	-	0	A	100	-	0
176	176	E	E	100	-	0	E	100	-	0	E	100	-	0	E	100	-	0	E	100	-	0	E	100	-	0
177	177	T	T	100	-	0	T	100	-	0	T	100	-	0	T	100	-	0	T	100	-	0	T	100	-	0
178	178	G	G	99.85	E	0.15	G	98.3	E	1.7	G	100	-	0	G	100	-	0	G	100	-	0	G	100	-	0
179	179	G	G	100	-	0	G	100	-	0	G	100	-	0	G	100	-	0	G	100	-	0	G	100	-	0
180	180	H	H	100	-	0	H	100	-	0	H	100	-	0	H	100	-	0	H	100	-	0	H	100	-	0
181	181	F	F	99.9	V	0.1	F	100	-	0	F	100	-	0	F	99.88	V	0.12	F	99.87	V	0.13	F	100	-	0
182	182	T	T	100	-	0	T	100	-	0	T	100	-	0	T	100	-	0	T	100	-	0	T	100	-	0
183	183	L	L	100	-	0	L	100	-	0	L	100	-	0	L	100	-	0	L	100	-	0	L	100	-	0
184	184	S	S	100	-	0	S	100	-	0	S	100	-	0	S	100	-	0	S	100	-	0	S	100	-	0
185	185	S	S	99.95	L	0.05	S	100	-	0	S	100	-	0	S	99.94	L	0.06	S	99.94	L	0.06	S	100	-	0
186	186	S	S	100	-	0	S	100	-	0	S	100	-	0	S	100	-	0	S	100	-	0	S	100	-	0
187	187	T	T	99.81	A	0.1	T	100	-	0	T	99.6	A	0.4	T	99.82	N	0.12	T	99.81	N	0.13	T	100	-	0
188	188	I	I	99.85	V	0.15	I	100	-	0	I	100	-	0	I	99.82	V	0.18	I	99.81	V	0.19	I	100	-	0
189	189	S	S	99.95	T	0.05	S	100	-	0	S	99.6	T	0.4	S	100	-	0	S	100	-	0	S	100	-	0
190	190	T	T	100	-	0	T	100	-	0	T	100	-	0	T	100	-	0	T	100	-	0	T	100	-	0
191	191	H	H	100	-	0	H	100	-	0	H	100	-	0	H	100	-	0	H	100	-	0	H	100	-	0
192	192	N	N	99.81	T	0.15	N	100	-	0	N	100	-	0	N	99.76	T	0.18	N	99.74	T	0.19	N	100	-	0
193	193	Y	Y	100	-	0	Y	100	-	0	Y	100	-	0	Y	100	-	0	Y	100	-	0	Y	100	-	0
194	194	E	E	99.95	K	0.05	E	100	-	0	E	100	-	0	E	99.94	K	0.06	E	99.94	K	0.06	E	100	-	0
195	195	E	E	99.66	D	0.29	E	100	-	0	E	99.6	D	0.4	E	99.64	D	0.3	E	99.61	D	0.32	E	100	-	0
196	196	I	I	99.95	L	0.05	I	100	-	0	I	100	-	0	I	99.94	L	0.06	I	100	-	0	I	99	L	1
197	197	P	P	99.9	S	0.05	P	100	-	0	P	100	-	0	P	99.88	S	0.06	P	99.87	S	0.06	P	100	-	0
198	198	M	M	100	-	0	M	100	-	0	M	100	-	0	M	100	-	0	M	100	-	0	M	100	-	0
199	199	D	D	99.95	N	0.05	D	100	-	0	D	100	-	0	D	99.94	N	0.06	D	99.94	N	0.06	D	100	-	0
200	200	T	T	100	-	0	T	100	-	0	T	100	-	0	T	100	-	0	T	100	-	0	T	100	-	0
201	201	F	F	100	-	0	F	100	-	0	F	100	-	0	F	100	-	0	F	100	-	0	F	100	-	0
202	202	I	I	99.95	L	0.05	I	100	-	0	I	100	-	0	I	99.94	L	0.06	I	99.94	L	0.06	I	100	-	0
203	203	V	V	99.95	I	0.05	V	100	-	0	V	100	-	0	V	99.94	I	0.06	V	99.94	I	0.06	V	100	-	0
204	204	S	S	99.95	T	0.05	S	100	-	0	S	99.6	T	0.4	S	100	-	0	S	100	-	0	S	100	-	0
205	205	T	T	100	-	0	T	100	-	0	T	100	-	0	T	100	-	0	T	100	-	0	T	100	-	0
206	206	N	N	100	-	0	N	100	-	0	N	100	-	0	N	100	-	0	N	100	-	0	N	100	-	0
207	207	P	P	99.95	T	0.05	P	100	-	0	P	100	-	0	P	99.94	T	0.06	P	99.94	T	0.06	P	100	-	0
208	208	N	N	99.9	D	0.05	N	100	-	0	N	99.1	D	0.4	N	100	-	0	N	100	-	0	N	100	-	0
209	209	T	T	100	-	0	T	100	-	0	T	100	-	0	T	100	-	0	T	100	-	0	T	100	-	0
210	210	V	V	100	-	0	V	100	-	0	V	100	-	0	V	100	-	0	V	100	-	0	V	100	-	0
211	211	T	T	100	-	0	T	100	-	0	T	100	-	0	T	100	-	0	T	100	-	0	T	100	-	0
212	212	S	S	100	-	0	S	100	-	0	S	100	-	0	S	100	-	0	S	100	-	0	S	100	-	0
213	213	S	S	100	-	0	S	100	-	0	S	100	-	0	S	100	-	0	S	100	-	0	S	100	-	0
214	214	T	T	100	-	0	T	100	-	0	T	100	-	0	T	100	-	0	T	100	-	0	T	100	-	0
215	215	P	P	99.95	S	0.05	P	100	-	0	P	100	-	0	P	99.94	S	0.06	P	99.94	S	0.06	P	100	-	0
216	216	I	I	99.95	V	0.05	I	100	-	0	I	100	-	0	I	99.94	V	0.06	I	99.94	V	0.06	I	100	-	0
217	217	P	P	99.9	L	0.05	P	100	-	0	P	99.6	Q	0.4	P	99.94	L	0.06	P	99.94	L	0.06	P	100	-	0
218	218	G	G	100	-	0	G	100	-	0	G	100	-	0	G	100	-	0	G	100	-	0	G	100	-	0
219	219	S	S	99.95	A	0.05	S	99.4	A	0.6	S	100	-	0	S	100	-	0	S	100	-	0	S	100	-	0
220	220	R	R	99.95	C	0.05	R	100	-	0	R	100	-	0	R	99.94	C	0.06	R	99.94	C	0.06	R	100	-	0
221	221	P	P	100	-	0	P	100	-	0	P	100	-	0	P	100	-	0	P	100	-	0	P	100	-	0
222	222	V	V	99.95	L	0.05	V	100	-	0	V	100	-	0	V	99.94	L	0.06	V	99.94	L	0.06	V	100	-	0
223	223	A	A	100	-	0	A	100	-	0	A	100	-	0	A	100	-	0	A	100	-	0	A	100	-	0
224	224	R	R	100	-	0	R	100	-	0	R	100	-	0	R	100	-	0	R	100	-	0	R	100	-	0
225	225	L	L	100	-	0	L	100	-	0	L	100	-	0	L	100	-	0	L	100	-	0	L	100	-	0
226	226	G	G	100	-	0	G	100	-	0	G	100	-	0	G	100	-	0	G	100	-	0	G	100	-	0
227	227	L	L	99.95	V	0.05	L	100	-	0	L	100	-	0	L	99.94	V	0.06	L	99.94	V	0.06	L	100	-	0
228	228	Y	Y	100	-	0	Y	100	-	0	Y	100	-	0	Y	100	-	0	Y	100	-	0	Y	100	-	0
229	229	S	S	100	-	0	S	100	-	0	S	100	-	0	S	100	-	0	S	100	-	0	S	100	-	0
230	230	R	R	100	-	0	R	100	-	0	R	100	-	0	R	100	-	0	R	100	-	0	R	100	-	0
231	231	T	T	100	-	0	T	100	-	0	T	100	-	0	T	100	-	0	T	100	-	0	T	100	-	0
232	232	T	T	100	-	0	T	100	-	0	T	100	-	0	T	100	-	0	T	100	-	0	T	100	-	0
233	233	Q	Q	100	-	0	Q	100	-	0	Q	100	-	0	Q	100	-	0	Q	100	-	0	Q	100	-	0
234	234	Q	Q	99.95	H	0.05	Q	100	-	0	Q	100	-	0	Q	99.94	H	0.06	Q	99.94	H	0.06	Q	100	-	0
235	235	V	V	100	-	0	V	100	-	0	V	100	-	0	V	100	-	0	V	100	-	0	V	100	-	0
236	236	K	K	100	-	0	K	100	-	0	K	100	-	0	K	100	-	0	K	100	-	0	K	100	-	0
237	237	V	V	100	-	0	V	100	-	0	V	100	-	0	V	100	-	0	V	100	-	0	V	100	-	0
238	238	V	V	100	-	0	V	100	-	0	V	100	-	0	V	100	-	0	V	100	-	0	V	100	-	0
239	239	D	D	99.95	N	0.05	D	99.4	N	0.6	D	100	-	0	D	100	-	0	D	100	-	0	D	100	-	0
240	240	P	P	100	-	0	P	100	-	0	P	100	-	0	P	100	-	0	P	100	-	0	P	100	-	0
241	241	A	A	99.95	V	0.05	A	100	-	0	A	100	-	0	A	99.94	V	0.06	A	99.94	V	0.06	A	100	-	0
242	242	F	F	100	-	0	F	100	-	0	F	100	-	0	F	100	-	0	F	100	-	0	F	100	-	0
243	243	V	V	87.09	I	12.91	V	77.1	I	22.9	V	96.6	I	3.4	V	86.8	I	13.2	V	86.93	I	13.07	V	84.8	I	15.2
244	244	T	T	100	-	0	T	100	-	0	T	100	-	0	T	100	-	0	T	100	-	0	T	100	-	0
245	245	T	T	89.27	A	10.73	T	98.9	A	1.1	T	91.4	A	8.6	T	87.95	A	12.05	T	90.17	A	9.83	T	55.2	A	44.8
246	246	P	P	100	-	0	P	100	-	0	P	100	-	0	P	100	-	0	P	100	-	0	P	100	-	0
247	247	T	T	100	-	0	T	100	-	0	T	100	-	0	T	100	-	0	T	100	-	0	T	100	-	0
248	248	K	K	99.9	N	0.05	K	100	-	0	K	99.6	N	0.4	K	99.94	T	0.06	K	99.94	T	0.06	K	100	-	0
249	249	L	L	100	-	0	L	100	-	0	L	100	-	0	L	100	-	0	L	100	-	0	L	100	-	0
250	250	I	I	100	-	0	I	100	-	0	I	100	-	0	I	100	-	0	I	100	-	0	I	100	-	0
251	251	T	T	100	-	0	T	100	-	0	T	100	-	0	T	100	-	0	T	100	-	0	T	100	-	0
252	252	Y	Y	100	-	0	Y	100	-	0	Y	100	-	0	Y	100	-	0	Y	100	-	0	Y	100	-	0
253	253	D	D	99.32	N	0.53	D	100	-	0	D	99.6	H	0.4	D	99.21	N	0.67	D	99.16	N	0.71	D	100	-	0
254	254	N	N	99.95	T	0.05	N	100	-	0	N	100	-	0	N	99.94	T	0.06	N	99.94	T	0.06	N	100	-	0
255	255	P	P	99.9	A	0.05	P	100	-	0	P	100	-	0	P	99.88	A	0.06	P	99.87	A	0.06	P	100	-	0
256	256	A	A	100	-	0	A	100	-	0	A	100	-	0	A	100	-	0	A	100	-	0	A	100	-	0
257	257	Y	Y	100	-	0	Y	100	-	0	Y	100	-	0	Y	100	-	0	Y	100	-	0	Y	100	-	0
258	258	E	E	99.66	K	0.19	E	100	-	0	E	99.1	D	0.4	E	99.7	K	0.18	E	99.74	D	0.13	E	99	K	1
259	259	G	G	100	-	0	G	100	-	0	G	100	-	0	G	100	-	0	G	100	-	0	G	100	-	0
260	260	I	I	100	-	0	I	100	-	0	I	100	-	0	I	100	-	0	I	100	-	0	I	100	-	0
261	261	D	D	99.66	H	0.15	D	100	-	0	D	97.9	H	0.9	D	99.88	H	0.06	D	99.94	N	0.06	D	99	H	1
262	262	V	V	100	-	0	V	100	-	0	V	100	-	0	V	100	-	0	V	100	-	0	V	100	-	0
263	263	D	D	99.81	N	0.19	D	99.4	N	0.6	D	100	-	0	D	99.82	N	0.18	D	99.81	N	0.19	D	100	-	0
264	264	N	N	99.56	T	0.29	N	98.9	T	1.1	N	100	-	0	N	99.58	T	0.24	N	99.55	T	0.26	N	100	-	0
265	265	T	T	99.95	S	0.05	T	100	-	0	T	100	-	0	T	99.94	S	0.06	T	99.94	S	0.06	T	100	-	0
266	266	L	L	86.55	F	10.58	L	96.6	V	2.3	L	91	F	8.6	L	84.86	F	11.87	L	86.8	F	9.7	L	56.2	F	43.8		δεν παρατηρήθηκε στην προηγοτμενη αναλυση
267	267	Y	Y	100	-	0	Y	100	-	0	Y	100	-	0	Y	100	-	0	Y	100	-	0	Y	100	-	0
268	268	F	F	100	-	0	F	100	-	0	F	100	-	0	F	100	-	0	F	100	-	0	F	100	-	0
269	269	S	S	63.64	P	34.71	S	78.9	P	21.1	P	59.2	S	30.9	S	66.63	P	32.71	S	67.59	P	31.69	S	52.4	P	47.6
270	270	S	S	96.26	N	3.4	S	98.3	G	1.1	S	80.3	N	19.7	S	98.3	N	1.39	S	98.25	N	1.42	S	99	N	1
271	271	N	N	99.76	T	0.15	N	100	-	0	N	99.1	D	0.4	N	99.82	T	0.18	N	99.81	T	0.19	N	100	-	0
272	272	D	D	98.59	N	1.31	D	97.1	N	2.3	D	98.3	N	1.7	D	98.79	N	1.15	D	98.77	N	1.16	D	99	N	1
273	273	N	N	99.27	S	0.58	N	100	-	0	N	98.3	S	1.7	N	99.33	S	0.48	N	99.29	S	0.52	N	100	-	0
274	274	S	S	99.9	G	0.05	S	100	-	0	S	100	-	0	S	99.88	G	0.06	S	99.87	G	0.06	S	100	-	0
275	275	I	I	99.95	N	0.05	I	100	-	0	I	100	-	0	I	99.94	N	0.06	I	99.94	N	0.06	I	100	-	0
276	276	N	N	99.56	T	0.24	N	98.9	T	1.1	N	99.1	D	0.4	N	99.7	D	0.12	N	99.74	T	0.13	N	99	D	1
277	277	I	I	99.9	M	0.05	I	100	-	0	I	100	-	0	I	99.88	M	0.06	I	99.87	M	0.06	I	100	-	0
278	278	A	A	100	-	0	A	100	-	0	A	100	-	0	A	100	-	0	A	100	-	0	A	100	-	0
279	279	P	P	99.95	L	0.05	P	100	-	0	P	100	-	0	P	99.94	L	0.06	P	99.94	L	0.06	P	100	-	0
280	280	D	D	99.9	N	0.05	D	99.4	N	0.6	D	100	-	0	D	99.94	Y	0.06	D	99.94	Y	0.06	D	100	-	0
281	281	P	P	100	-	0	P	100	-	0	P	100	-	0	P	100	-	0	P	100	-	0	P	100	-	0
282	282	D	D	100	-	0	D	100	-	0	D	100	-	0	D	100	-	0	D	100	-	0	D	100	-	0
283	283	F	F	100	-	0	F	100	-	0	F	100	-	0	F	100	-	0	F	100	-	0	F	100	-	0
284	284	L	L	99.95	F	0.05	L	100	-	0	L	99.6	F	0.4	L	100	-	0	L	100	-	0	L	100	-	0
285	285	D	D	99.85	N	0.1	D	100	-	0	D	100	-	0	D	99.82	N	0.12	D	99.81	N	0.13	D	100	-	0
286	286	I	I	100	-	0	I	100	-	0	I	100	-	0	I	100	-	0	I	100	-	0	I	100	-	0
287	287	V	V	100	-	0	V	100	-	0	V	100	-	0	V	100	-	0	V	100	-	0	V	100	-	0
288	288	A	A	100	-	0	A	100	-	0	A	100	-	0	A	100	-	0	A	100	-	0	A	100	-	0
289	289	L	L	100	-	0	L	100	-	0	L	100	-	0	L	100	-	0	L	100	-	0	L	100	-	0
290	290	H	H	100	-	0	H	100	-	0	H	100	-	0	H	100	-	0	H	100	-	0	H	100	-	0
291	291	R	R	100	-	0	R	100	-	0	R	100	-	0	R	100	-	0	R	100	-	0	R	100	-	0
292	292	P	P	100	-	0	P	100	-	0	P	100	-	0	P	100	-	0	P	100	-	0	P	100	-	0
293	293	A	A	100	-	0	A	100	-	0	A	100	-	0	A	100	-	0	A	100	-	0	A	100	-	0
294	294	L	L	100	-	0	L	100	-	0	L	100	-	0	L	100	-	0	L	100	-	0	L	100	-	0
295	295	T	T	100	-	0	T	100	-	0	T	100	-	0	T	100	-	0	T	100	-	0	T	100	-	0
296	296	S	S	100	-	0	S	100	-	0	S	100	-	0	S	100	-	0	S	100	-	0	S	100	-	0
297	297	R	R	100	-	0	R	100	-	0	R	100	-	0	R	100	-	0	R	100	-	0	R	100	-	0
298	298	R	R	100	-	0	R	100	-	0	R	100	-	0	R	100	-	0	R	100	-	0	R	100	-	0
299	299	T	T	100	-	0	T	100	-	0	T	100	-	0	T	100	-	0	T	100	-	0	T	100	-	0
300	300	G	G	100	-	0	G	100	-	0	G	100	-	0	G	100	-	0	G	100	-	0	G	100	-	0
301	301	I	I	100	-	0	I	100	-	0	I	100	-	0	I	100	-	0	I	100	-	0	I	100	-	0
302	302	R	R	99.9	K	0.1	R	100	-	0	R	99.1	K	0.9	R	100	-	0	R	100	-	0	R	100	-	0
303	303	Y	Y	100	-	0	Y	100	-	0	Y	100	-	0	Y	100	-	0	Y	100	-	0	Y	100	-	0
304	304	S	S	100	-	0	S	100	-	0	S	100	-	0	S	100	-	0	S	100	-	0	S	100	-	0
305	305	R	R	99.95	K	0.05	R	100	-	0	R	99.6	K	0.4	R	100	-	0	R	100	-	0	R	100	-	0
306	306	I	I	99.61	L	0.34	I	100	-	0	I	98.7	L	1.3	I	99.7	L	0.24	I	99.68	L	0.26	I	100	-	0
307	307	G	G	100	-	0	G	100	-	0	G	100	-	0	G	100	-	0	G	100	-	0	G	100	-	0
308	308	N	N	99.9	S	0.1	N	100	-	0	N	100	-	0	N	99.88	S	0.12	N	99.87	S	0.13	N	100	-	0
309	309	K	K	99.95	I	0.05	K	100	-	0	K	99.6	I	0.4	K	100	-	0	K	100	-	0	K	100	-	0
310	310	Q	Q	99.71	H	0.15	Q	100	-	0	Q	99.1	R	0.9	Q	99.76	H	0.18	Q	99.74	H	0.19	Q	100	-	0
311	311	T	T	99.9	A	0.05	T	100	-	0	T	99.6	A	0.4	T	99.94	S	0.06	T	99.94	S	0.06	T	100	-	0
312	312	L	L	100	-	0	L	100	-	0	L	100	-	0	L	100	-	0	L	100	-	0	L	100	-	0
313	313	R	R	100	-	0	R	100	-	0	R	100	-	0	R	100	-	0	R	100	-	0	R	100	-	0
314	314	T	T	100	-	0	T	100	-	0	T	100	-	0	T	100	-	0	T	100	-	0	T	100	-	0
315	315	R	R	99.95	C	0.05	R	100	-	0	R	100	-	0	R	99.94	C	0.06	R	99.94	C	0.06	R	100	-	0
316	316	S	S	100	-	0	S	100	-	0	S	100	-	0	S	100	-	0	S	100	-	0	S	100	-	0
317	317	G	G	99.9	E	0.1	G	100	-	0	G	100	-	0	G	99.88	E	0.12	G	99.87	E	0.13	G	100	-	0
318	318	K	K	99.81	N	0.15	K	100	-	0	K	99.1	N	0.9	K	99.88	I	0.06	K	99.87	I	0.06	K	100	-	0
319	319	S	S	100	-	0	S	100	-	0	S	100	-	0	S	100	-	0	S	100	-	0	S	100	-	0
320	320	I	I	100	-	0	I	100	-	0	I	100	-	0	I	100	-	0	I	100	-	0	I	100	-	0
321	321	G	G	100	-	0	G	100	-	0	G	100	-	0	G	100	-	0	G	100	-	0	G	100	-	0
322	322	A	A	100	-	0	A	100	-	0	A	100	-	0	A	100	-	0	A	100	-	0	A	100	-	0
323	323	K	K	100	-	0	K	100	-	0	K	100	-	0	K	100	-	0	K	100	-	0	K	100	-	0
324	324	V	V	100	-	0	V	100	-	0	V	100	-	0	V	100	-	0	V	100	-	0	V	100	-	0
325	325	H	H	100	-	0	H	100	-	0	H	100	-	0	H	100	-	0	H	100	-	0	H	100	-	0
326	326	Y	Y	100	-	0	Y	100	-	0	Y	100	-	0	Y	100	-	0	Y	100	-	0	Y	100	-	0
327	327	Y	Y	100	-	0	Y	100	-	0	Y	100	-	0	Y	100	-	0	Y	100	-	0	Y	100	-	0
328	328	Y	Y	100	-	0	Y	100	-	0	Y	100	-	0	Y	100	-	0	Y	100	-	0	Y	100	-	0
329	329	D	D	99.95	E	0.05	D	99.4	E	0.6	D	100	-	0	D	100	-	0	D	100	-	0	D	100	-	0
330	330	L	F	74.61	L	25.19	F	86.3	L	13.7	F	77.7	L	21.5	F	72.99	L	26.89	F	74.77	L	25.1	L	53.3	F	46.7
331	331	S	S	100	-	0	S	100	-	0	S	100	-	0	S	100	-	0	S	100	-	0	S	100	-	0
332	332	T	T	98.74	S	1.02	T	99.4	S	0.6	T	97.9	N	1.3	T	98.79	S	1.09	T	98.77	S	1.1	T	99	S	1
333	333	I	I	100	-	0	I	100	-	0	I	100	-	0	I	100	-	0	I	100	-	0	I	100	-	0
334	334	D	D	82.27	N	17.39	D	94.9	N	5.1	D	84.1	N	15	D	80.67	N	19.03	D	82.47	N	17.21	D	53.8	N	46.2
335	335	P	P	99.71	S	0.15	P	100	-	0	P	98.7	S	1.3	P	99.82	A	0.12	P	99.81	A	0.13	P	100	-	0
336	336	A	A	99.66	V	0.34	A	100	-	0	A	100	-	0	A	99.58	V	0.42	A	99.61	V	0.39	A	99	V	1
337	337	E	E	99.61	D	0.15	E	100	-	0	E	99.1	G	0.9	E	99.64	D	0.18	E	99.61	D	0.19	E	100	-	0
338	338	E	E	99.42	D	0.29	E	98.9	D	1.1	E	99.1	D	0.9	E	99.52	K	0.18	E	99.48	K	0.19	E	100	-	0
339	339	I	I	99.85	M	0.15	I	98.3	M	1.7	I	100	-	0	I	100	-	0	I	100	-	0	I	100	-	0
340	340	E	E	99.71	D	0.1	E	100	-	0	E	99.6	Q	0.4	E	99.7	D	0.12	E	99.68	D	0.13	E	100	-	0
341	341	L	L	100	-	0	L	100	-	0	L	100	-	0	L	100	-	0	L	100	-	0	L	100	-	0
342	342	Q	Q	99.66	H	0.24	Q	100	-	0	Q	99.1	L	0.9	Q	99.7	H	0.3	Q	99.68	H	0.32	Q	100	-	0
343	343	T	T	99.66	P	0.24	T	97.7	P	1.7	T	100	-	0	T	99.82	P	0.12	T	99.87	A	0.06	T	99	P	1
344	344	I	I	100	-	0	I	100	-	0	I	100	-	0	I	100	-	0	I	100	-	0	I	100	-	0
345	345	T	T	99.95	P	0.05	T	100	-	0	T	100	-	0	T	99.94	P	0.06	T	100	-	0	T	99	P	1
346	346	P	P	100	-	0	P	100	-	0	P	100	-	0	P	100	-	0	P	100	-	0	P	100	-	0
347	347	S	S	99.9	F	0.1	S	100	-	0	S	100	-	0	S	99.88	F	0.12	S	99.87	F	0.13	S	100	-	0
348	348	T	T	100	-	0	T	100	-	0	T	100	-	0	T	100	-	0	T	100	-	0	T	100	-	0
349	349	Y	Y	98.06	H	1.94	Y	96	H	4	Y	100	-	0	Y	98	H	2	Y	97.87	H	2.13	Y	100	-	0
350	350	T	T	100	-	0	T	100	-	0	T	100	-	0	T	100	-	0	T	100	-	0	T	100	-	0
351	351	T	T	99.03	P	0.78	T	99.4	S	0.6	T	100	-	0	T	98.85	P	0.97	T	99.55	P	0.26	T	88.6	P	11.4	δεν παρατηρήθηκε στην προηγοτμενη αναλυση
352	352	T	T	94.27	P	3.11	T	96	P	4	T	97.9	P	2.1	T	93.58	A	3.21	T	93.27	A	3.36	T	98.1	A	1
353	353	S	S	99.51	L	0.44	S	98.9	L	1.1	S	99.6	A	0.4	S	99.57	L	0.43	S	99.55	L	0.45	S	100	-	0
354	354	H	H	99.66	Q	0.29	H	98.9	Q	1.1	H	99.1	Q	0.9	H	99.82	Q	0.12	H	99.8	Q	0.13	H	100	-	0
355	355	A	A	100	-	0	A	100	-	0	A	100	-	0	A	100	-	0	A	100	-	0	A	100	-	0
356	356	A	A	100	-	0	A	100	-	0	A	100	-	0	A	100	-	0	A	100	-	0	A	100	-	0
357	357	S	S	99.8	L	0.2	S	100	-	0	S	99.1	L	0.9	S	99.88	L	0.12	S	100	-	0	S	98.1	L	1.9
358	358	P	P	100	-	0	P	100	-	0	P	100	-	0	P	100	-	0	P	100	-	0	P	100	-	0
359	359	T	T	100	-	0	T	100	-	0	T	100	-	0	T	100	-	0	T	100	-	0	T	100	-	0
360	360	S	S	99.75	F	0.2	S	99.4	F	0.6	S	99.6	F	0.4	S	99.82	F	0.12	S	99.8	F	0.13	S	100	-	0
361	361	I	I	100	-	0	I	100	-	0	I	100	-	0	I	100	-	0	I	100	-	0	I	100	-	0
362	362	N	N	99.95	K	0.05	N	100	-	0	N	100	-	0	N	99.94	K	0.06	N	100	-	0	N	99	K	1
363	363	N	N	99.9	D	0.05	N	99.4	D	0.6	N	100	-	0	N	99.94	T	0.06	N	99.93	T	0.07	N	100	-	0
364	364	G	G	99.85	E	0.15	G	100	-	0	G	100	-	0	G	99.82	E	0.18	G	99.8	E	0.2	G	100	-	0
365	365	L	L	100	-	0	L	100	-	0	L	100	-	0	L	100	-	0	L	100	-	0	L	100	-	0
366	366	Y	Y	100	-	0	Y	100	-	0	Y	100	-	0	Y	100	-	0	Y	100	-	0	Y	100	-	0
367	367	D	D	99.81	N	0.19	D	100	-	0	D	100	-	0	D	99.76	N	0.24	D	99.74	N	0.26	D	100	-	0
368	368	I	I	100	-	0	I	100	-	0	I	100	-	0	I	100	-	0	I	100	-	0	I	100	-	0
369	369	Y	Y	100	-	0	Y	100	-	0	Y	100	-	0	Y	100	-	0	Y	100	-	0	Y	100	-	0
370	370	A	A	99.61	V	0.39	A	97.7	V	2.3	A	100	-	0	A	99.76	V	0.24	A	99.74	V	0.26	A	100	-	0
371	371	D	D	99.76	N	0.15	D	100	-	0	D	99.1	E	0.4	D	99.82	N	0.12	D	99.81	N	0.13	D	100	-	0
372	372	D	D	99.95	N	0.05	D	99.4	N	0.6	D	100	-	0	D	100	-	0	D	100	-	0	D	100	-	0
373	373	F	F	99.85	V	0.15	F	100	-	0	F	99.6	V	0.4	F	99.88	V	0.12	F	99.87	V	0.13	F	100	-	0
374	374	I	I	99.8	S	0.1	I	100	-	0	I	99.1	L	0.4	I	99.88	M	0.06	I	99.93	S	0.07	I	99	M	1
375	375	T	T	99.95	I	0.05	T	100	-	0	T	100	-	0	T	99.94	I	0.06	T	99.94	I	0.06	T	100	-	0
376	376	D	D	99.37	H	0.39	D	100	-	0	D	99.6	Y	0.4	D	99.27	H	0.49	D	99.29	H	0.52	D	99	N	1
377	377	T	T	99.85	P	0.1	T	98.9	P	1.1	T	99.6	S	0.4	T	100	-	0	T	100	-	0	T	100	-	0
378	378	S	S	82.89	V	10.43	S	94.3	F	4.6	S	70.8	F	21.9	S	83.37	V	11.94	S	85.43	V	9.69	S	53.3	V	44.8
379	379	T	T	100	-	0	T	100	-	0	T	100	-	0	T	100	-	0	T	100	-	0	T	100	-	0
380	380	T	T	99.85	P	0.15	T	100	-	0	T	100	-	0	T	99.81	P	0.19	T	99.79	P	0.21	T	100	-	0
381	381	P	P	100	-	0	P	100	-	0	P	100	-	0	P	100	-	0	P	100	-	0	P	100	-	0
382	382	V	V	99.95	I	0.05	V	100	-	0	V	100	-	0	V	99.94	I	0.06	V	99.94	I	0.06	V	100	-	0
383	383	P	P	99.66	Q	0.29	P	100	-	0	P	99.6	H	0.4	P	99.63	Q	0.37	P	99.67	Q	0.33	P	99	Q	1
384	384	S	S	89.19	A	10.67	S	98.9	A	1.1	S	91	A	8.6	S	87.9	A	11.98	S	90.12	A	9.75	S	55.2	A	44.8
385	385	V	V	83.37	I	16.24	V	94.9	I	4.6	V	88.8	I	11.2	V	81.36	I	18.21	V	83.28	I	16.27	V	53.3	I	46.7
386	386	P	P	100	-	0	P	100	-	0	P	100	-	0	P	100	-	0	P	100	-	0	P	100	-	0
387	387	S	S	99.95	P	0.05	S	100	-	0	S	100	-	0	S	99.94	P	0.06	S	100	-	0	S	99	P	1
388	388	T	T	99.95	A	0.05	T	100	-	0	T	100	-	0	T	99.94	A	0.06	T	99.94	A	0.06	T	100	-	0
389	389	S	S	99.85	A	0.05	S	100	-	0	S	100	-	0	S	99.82	A	0.06	S	99.87	F	0.07	S	99	A	1
390	390	L	L	99.8	F	0.2	L	100	-	0	L	99.1	F	0.9	L	99.88	F	0.12	L	99.87	F	0.13	L	100	-	0
391	391	S	S	100	-	0	S	100	-	0	S	100	-	0	S	100	-	0	S	100	-	0	S	100	-	0
392	392	G	G	99.9	A	0.05	G	100	-	0	G	100	-	0	G	99.87	A	0.06	G	99.86	A	0.07	G	100	-	0
393	393	Y	Y	100	-	0	Y	100	-	0	Y	100	-	0	Y	100	-	0	Y	100	-	0	Y	100	-	0
394	394	I	I	100	-	0	I	100	-	0	I	100	-	0	I	100	-	0	I	100	-	0	I	100	-	0
395	395	P	P	100	-	0	P	100	-	0	P	100	-	0	P	100	-	0	P	100	-	0	P	100	-	0
396	396	A	A	99.95	T	0.05	A	100	-	0	A	100	-	0	A	99.94	T	0.06	A	99.93	T	0.07	A	100	-	0
397	397	N	N	100	-	0	N	100	-	0	N	100	-	0	N	100	-	0	N	100	-	0	N	100	-	0
398	398	T	T	100	-	0	T	100	-	0	T	100	-	0	T	100	-	0	T	100	-	0	T	100	-	0
399	399	T	T	100	-	0	T	100	-	0	T	100	-	0	T	100	-	0	T	100	-	0	T	100	-	0
400	400	I	I	100	-	0	I	100	-	0	I	100	-	0	I	100	-	0	I	100	-	0	I	100	-	0
401	401	P	P	100	-	0	P	100	-	0	P	100	-	0	P	100	-	0	P	100	-	0	P	100	-	0
402	402	F	F	100	-	0	F	100	-	0	F	100	-	0	F	100	-	0	F	100	-	0	F	100	-	0
403	403	G	G	99.95	S	0.05	G	100	-	0	G	100	-	0	G	99.94	S	0.06	G	99.94	S	0.06	G	100	-	0
404	404	G	G	99.95	A	0.05	G	100	-	0	G	100	-	0	G	99.94	A	0.06	G	99.94	A	0.06	G	100	-	0
405	405	A	A	99.95	T	0.05	A	100	-	0	A	99.6	T	0.4	A	100	-	0	A	100	-	0	A	100	-	0
406	406	Y	Y	100	-	0	Y	100	-	0	Y	100	-	0	Y	100	-	0	Y	100	-	0	Y	100	-	0
407	407	N	N	99.95	T	0.05	N	100	-	0	N	100	-	0	N	99.94	T	0.06	N	99.94	T	0.06	N	100	-	0
408	408	I	I	100	-	0	I	100	-	0	I	100	-	0	I	100	-	0	I	100	-	0	I	100	-	0
409	409	P	P	100	-	0	P	100	-	0	P	100	-	0	P	100	-	0	P	100	-	0	P	100	-	0
410	410	L	L	99.85	F	0.1	L	100	-	0	L	100	-	0	L	99.82	F	0.12	L	99.81	F	0.13	L	100	-	0
411	411	V	V	99.9	I	0.05	V	99.4	I	0.6	V	99.6	L	0.4	V	100	-	0	V	100	-	0	V	100	-	0
412	412	S	S	99.95	A	0.05	S	100	-	0	S	100	-	0	S	99.94	A	0.06	S	99.94	A	0.06	S	100	-	0
413	413	G	G	99.9	D	0.05	G	100	-	0	G	99.6	D	0.4	G	99.94	E	0.06	G	99.94	E	0.06	G	100	-	0
414	414	P	P	99.95	T	0.05	P	100	-	0	P	100	-	0	P	99.94	T	0.06	P	99.94	T	0.06	P	100	-	0
415	415	D	D	99.9	H	0.1	D	100	-	0	D	100	-	0	D	99.88	H	0.12	D	99.87	H	0.13	D	100	-	0
416	416	I	I	99.81	M	0.19	I	100	-	0	I	100	-	0	I	99.76	M	0.24	I	99.74	M	0.26	I	100	-	0
417	417	P	P	99.95	H	0.05	P	100	-	0	P	100	-	0	P	99.94	H	0.06	P	99.94	H	0.06	P	100	-	0
418	418	I	I	99.95	M	0.05	I	100	-	0	I	99.6	M	0.4	I	100	-	0	I	100	-	0	I	100	-	0
419	419	N	N	99.56	T	0.39	N	100	-	0	N	99.1	D	0.4	N	99.58	T	0.42	N	99.61	T	0.39	N	99	T	1
420	420	I	I	83.3	T	16.55	I	94.9	T	5.1	I	88.4	T	11.2	I	81.34	T	18.53	I	83.25	T	16.62	I	53.3	T	46.7
421	421	T	T	99.9	P	0.1	T	100	-	0	T	100	-	0	T	99.88	P	0.12	T	99.87	P	0.13	T	100	-	0
422	422	D	D	99.95	N	0.05	D	100	-	0	D	100	-	0	D	99.94	N	0.06	D	99.94	N	0.06	D	100	-	0
423	423	Q	Q	99.85	H	0.1	Q	99.4	P	0.6	Q	99.6	H	0.4	Q	99.94	H	0.06	Q	100	-	0	Q	99	H	1
424	424	A	A	83.63	T	16.37	A	94.9	T	5.1	A	89.3	T	10.7	A	81.62	T	18.38	A	83.49	T	16.51	A	54.3	T	45.7
425	425	P	P	100	-	0	P	100	-	0	P	100	-	0	P	100	-	0	P	100	-	0	P	100	-	0
426	426	S	S	99.76	A	0.1	S	100	-	0	S	99.1	A	0.9	S	99.82	L	0.12	S	99.81	L	0.13	S	100	-	0
427	427	L	L	100	-	0	L	100	-	0	L	100	-	0	L	100	-	0	L	100	-	0	L	100	-	0
428	428	I	I	95.24	L	4.76	I	98.3	L	1.7	I	73.8	L	26.2	I	97.94	L	2.06	I	97.93	L	2.07	I	98.1	L	1.9
429	429	P	P	99.95	S	0.05	P	100	-	0	P	100	-	0	P	99.94	S	0.06	P	99.94	S	0.06	P	100	-	0
430	430	I	I	99.8	M	0.2	I	100	-	0	I	100	-	0	I	99.76	M	0.24	I	99.74	M	0.26	I	100	-	0
431	431	V	V	100	-	0	V	100	-	0	V	100	-	0	V	100	-	0	V	100	-	0	V	100	-	0
432	432	P	P	100	-	0	P	100	-	0	P	100	-	0	P	100	-	0	P	100	-	0	P	100	-	0
433	433	G	G	100	-	0	G	100	-	0	G	100	-	0	G	100	-	0	G	100	-	0	G	100	-	0
434	434	S	S	100	-	0	S	100	-	0	S	100	-	0	S	100	-	0	S	100	-	0	S	100	-	0
435	435	P	P	99.95	S	0.05	P	100	-	0	P	100	-	0	P	99.94	S	0.06	P	99.93	S	0.07	P	100	-	0
436	436	Q	Q	99.9	H	0.05	Q	100	-	0	Q	100	-	0	Q	99.88	H	0.06	Q	99.87	H	0.07	Q	100	-	0
437	437	Y	Y	100	-	0	Y	100	-	0	Y	100	-	0	Y	100	-	0	Y	100	-	0	Y	100	-	0
438	438	T	T	100	-	0	T	100	-	0	T	100	-	0	T	100	-	0	T	100	-	0	T	100	-	0
439	439	I	I	99.81	L	0.15	I	100	-	0	I	99.6	L	0.4	I	99.82	L	0.12	I	99.87	L	0.06	I	99	L	1
440	440	I	I	99.95	L	0.05	I	100	-	0	I	99.6	L	0.4	I	100	-	0	I	100	-	0	I	100	-	0
441	441	A	A	99.95	G	0.05	A	100	-	0	A	100	-	0	A	99.94	G	0.06	A	99.94	G	0.06	A	100	-	0
442	442	D	D	99.37	N	0.49	D	100	-	0	D	98.7	N	0.9	D	99.39	N	0.49	D	99.35	N	0.52	D	100	-	0
443	443	A	A	83.54	G	16.46	A	94.9	G	5.1	A	88.8	G	11.2	A	81.58	G	18.42	A	83.43	G	16.57	A	54.3	G	45.7
444	444	G	G	100	-	0	G	100	-	0	G	100	-	0	G	100	-	0	G	100	-	0	G	100	-	0
445	445	D	D	99.85	N	0.1	D	100	-	0	D	100	-	0	D	99.82	N	0.12	D	99.8	N	0.13	D	100	-	0
446	446	F	F	100	-	0	F	100	-	0	F	100	-	0	F	100	-	0	F	100	-	0	F	100	-	0
447	447	Y	Y	100	-	0	Y	100	-	0	Y	100	-	0	Y	100	-	0	Y	100	-	0	Y	100	-	0
448	448	L	L	99.95	V	0.05	L	100	-	0	L	100	-	0	L	99.94	V	0.06	L	99.94	V	0.06	L	100	-	0
449	449	H	H	100	-	0	H	100	-	0	H	100	-	0	H	100	-	0	H	100	-	0	H	100	-	0
450	450	P	P	100	-	0	P	100	-	0	P	100	-	0	P	100	-	0	P	100	-	0	P	100	-	0
451	451	S	S	100	-	0	S	100	-	0	S	100	-	0	S	100	-	0	S	100	-	0	S	100	-	0
452	452	Y	Y	100	-	0	Y	100	-	0	Y	100	-	0	Y	100	-	0	Y	100	-	0	Y	100	-	0
453	453	Y	Y	100	-	0	Y	100	-	0	Y	100	-	0	Y	100	-	0	Y	100	-	0	Y	100	-	0
454	454	M	M	99.95	L	0.05	M	100	-	0	M	100	-	0	M	99.94	L	0.06	M	99.94	L	0.06	M	100	-	0
455	455	L	L	100	-	0	L	100	-	0	L	100	-	0	L	100	-	0	L	100	-	0	L	100	-	0
456	456	R	R	99.76	Q	0.24	R	100	-	0	R	100	-	0	R	99.7	Q	0.3	R	99.68	Q	0.32	R	100	-	0
457	457	K	K	99.95	Q	0.05	K	100	-	0	K	100	-	0	K	99.94	Q	0.06	K	99.94	Q	0.06	K	100	-	0
458	458	R	R	99.85	Q	0.1	R	100	-	0	R	100	-	0	R	99.82	Q	0.12	R	99.87	Q	0.13	R	99	P	1
459	459	R	R	100	-	0	R	100	-	0	R	100	-	0	R	100	-	0	R	100	-	0	R	100	-	0
460	460	K	K	100	-	0	K	100	-	0	K	100	-	0	K	100	-	0	K	100	-	0	K	100	-	0
461	461	R	R	100	-	0	R	100	-	0	R	100	-	0	R	100	-	0	R	100	-	0	R	100	-	0
462	462	L	L	99.81	F	0.15	L	99.4	F	0.6	L	100	-	0	L	99.82	F	0.12	L	99.81	F	0.13	L	100	-	0
463	463	P	P	100	-	0	P	100	-	0	P	100	-	0	P	100	-	0	P	100	-	0	P	100	-	0
464	464	Y	Y	100	-	0	Y	100	-	0	Y	100	-	0	Y	100	-	0	Y	100	-	0	Y	100	-	0
465	465	F	F	100	-	0	F	100	-	0	F	100	-	0	F	100	-	0	F	100	-	0	F	100	-	0
466	466	F	F	99.95	L	0.05	F	100	-	0	F	99.6	L	0.4	F	100	-	0	F	100	-	0	F	100	-	0
467	467	S	S	99.95	Q	0.05	S	100	-	0	S	99.6	Q	0.4	S	100	-	0	S	100	-	0	S	100	-	0
468	468	D	D	99.95	M	0.05	D	100	-	0	D	99.6	M	0.4	D	100	-	0	D	100	-	0	D	100	-	0
469	469	V	V	99.95	S	0.05	V	100	-	0	V	99.6	S	0.4	V	100	-	0	V	100	-	0	V	100	-	0
470	470	S	S	99.95	L	0.05	S	100	-	0	S	99.6	L	0.4	S	100	-	0	S	100	-	0	S	100	-	0
471	471	L	L	99.95	W	0.05	L	100	-	0	L	99.6	W	0.4	L	100	-	0	L	100	-	0	L	100	-	0
472	472	A	A	99.95	L	0.05	A	100	-	0	A	99.6	L	0.4	A	100	-	0	A	100	-	0	A	100	-	0
473	473	A	A	99.95	P	0.05	A	100	-	0	A	99.6	P	0.4	A	100	-	0	A	100	-	0	A	100	-	0

## Sheet: L1
			Total Data				Europe				Asia				Total America				North America				Latin America
Aln AA pos	Ref AA pos	Reference aa	Dom	Dom %	Subm	Subm %	Dom	Dom %	Subm	Subm %	Dom	Dom %	Subm	Subm %	Dom	Dom %	Subm	Subm %	Dom	Dom %	Subm	Subm %	Dom	Dom %	Subm	Subm %		Percent Cutoff	95
1	1	M	M	100	-	0	M	100	-	0	M	100	-	0	M	100	-	0	M	100	-	0	M	100	-	0
2	2	S	S	100	-	0	S	100	-	0	S	100	-	0	S	100	-	0	S	100	-	0	S	100	-	0
3	3	L	L	99.97	H	0.03	L	100	-	0	L	100	-	0	L	99.97	H	0.03	L	99.96	H	0.04	L	100	-	0
4	4	W	W	100	-	0	W	100	-	0	W	100	-	0	W	100	-	0	W	100	-	0	W	100	-	0
5	5	L	L	100	-	0	L	100	-	0	L	100	-	0	L	100	-	0	L	100	-	0	L	100	-	0
6	6	P	P	99.97	L	0.03	P	100	-	0	P	100	-	0	P	99.97	L	0.03	P	99.96	L	0.04	P	100	-	0
7	7	S	S	100	-	0	S	100	-	0	S	100	-	0	S	100	-	0	S	100	-	0	S	100	-	0
8	8	E	E	99.92	K	0.05	E	100	-	0	E	99.7	D	0.3	E	99.93	K	0.07	E	99.93	K	0.07	E	100	-	0
9	9	A	A	99.92	Y	0.05	A	100	-	0	A	99.4	Y	0.6	A	99.97	V	0.03	A	99.96	V	0.04	A	100	-	0
10	10	T	T	99.97	N	0.03	T	100	-	0	T	99.7	N	0.3	T	100	-	0	T	100	-	0	T	100	-	0
11	11	V	V	100	-	0	V	100	-	0	V	100	-	0	V	100	-	0	V	100	-	0	V	100	-	0
12	12	Y	Y	100	-	0	Y	100	-	0	Y	100	-	0	Y	100	-	0	Y	100	-	0	Y	100	-	0
13	13	L	L	99.97	S	0.03	L	100	-	0	L	99.7	S	0.3	L	100	-	0	L	100	-	0	L	100	-	0
14	14	P	P	100	-	0	P	100	-	0	P	100	-	0	P	100	-	0	P	100	-	0	P	100	-	0
15	15	P	P	100	-	0	P	100	-	0	P	100	-	0	P	100	-	0	P	100	-	0	P	100	-	0
16	16	V	V	99.97	I	0.03	V	100	-	0	V	100	-	0	V	99.97	I	0.03	V	99.96	I	0.04	V	100	-	0
17	17	P	P	100	-	0	P	100	-	0	P	100	-	0	P	100	-	0	P	100	-	0	P	100	-	0
18	18	V	V	100	-	0	V	100	-	0	V	100	-	0	V	100	-	0	V	100	-	0	V	100	-	0
19	19	S	S	99.97	F	0.03	S	100	-	0	S	100	-	0	S	99.97	F	0.03	S	100	-	0	S	99.3	F	0.7
20	20	K	K	99.92	G	0.08	K	100	-	0	K	100	-	0	K	99.9	G	0.1	K	100	-	0	K	97.9	G	2.1
21	21	V	V	100	-	0	V	100	-	0	V	100	-	0	V	100	-	0	V	100	-	0	V	100	-	0
22	22	V	V	100	-	0	V	100	-	0	V	100	-	0	V	100	-	0	V	100	-	0	V	100	-	0
23	23	S	S	100	-	0	S	100	-	0	S	100	-	0	S	100	-	0	S	100	-	0	S	100	-	0
24	24	T	T	99.97	M	0.03	T	100	-	0	T	100	-	0	T	99.97	M	0.03	T	99.96	M	0.04	T	100	-	0
25	25	D	D	100	-	0	D	100	-	0	D	100	-	0	D	100	-	0	D	100	-	0	D	100	-	0
26	26	E	E	99.95	G	0.03	E	100	-	0	E	99.4	G	0.3	E	100	-	0	E	100	-	0	E	100	-	0
27	27	Y	Y	100	-	0	Y	100	-	0	Y	100	-	0	Y	100	-	0	Y	100	-	0	Y	100	-	0
28	28	V	V	100	-	0	V	100	-	0	V	100	-	0	V	100	-	0	V	100	-	0	V	100	-	0
29	29	A	A	100	-	0	A	100	-	0	A	100	-	0	A	100	-	0	A	100	-	0	A	100	-	0
30	30	R	R	100	-	0	R	100	-	0	R	100	-	0	R	100	-	0	R	100	-	0	R	100	-	0
31	31	T	T	99.97	I	0.03	T	100	-	0	T	100	-	0	T	99.96	I	0.04	T	99.96	I	0.04	T	100	-	0
32	32	N	N	100	-	0	N	100	-	0	N	100	-	0	N	100	-	0	N	100	-	0	N	100	-	0
33	33	I	I	99.97	V	0.03	I	100	-	0	I	99.7	V	0.3	I	100	-	0	I	100	-	0	I	100	-	0
34	34	Y	Y	100	-	0	Y	100	-	0	Y	100	-	0	Y	100	-	0	Y	100	-	0	Y	100	-	0
35	35	Y	Y	100	-	0	Y	100	-	0	Y	100	-	0	Y	100	-	0	Y	100	-	0	Y	100	-	0
36	36	H	H	99.95	Y	0.05	H	100	-	0	H	100	-	0	H	99.93	Y	0.07	H	99.93	Y	0.07	H	100	-	0
37	37	A	A	100	-	0	A	100	-	0	A	100	-	0	A	100	-	0	A	100	-	0	A	100	-	0
38	38	G	G	100	-	0	G	100	-	0	G	100	-	0	G	100	-	0	G	100	-	0	G	100	-	0
39	39	T	T	100	-	0	T	100	-	0	T	100	-	0	T	100	-	0	T	100	-	0	T	100	-	0
40	40	S	S	100	-	0	S	100	-	0	S	100	-	0	S	100	-	0	S	100	-	0	S	100	-	0
41	41	R	R	99.89	I	0.08	R	100	-	0	R	100	-	0	R	99.86	I	0.1	R	99.96	K	0.04	R	97.9	I	2.1
42	42	L	L	100	-	0	L	100	-	0	L	100	-	0	L	100	-	0	L	100	-	0	L	100	-	0
43	43	L	L	99.97	F	0.03	L	100	-	0	L	100	-	0	L	99.97	F	0.03	L	99.96	F	0.04	L	100	-	0
44	44	A	A	99.95	V	0.05	A	100	-	0	A	100	-	0	A	99.93	V	0.07	A	99.93	V	0.07	A	100	-	0
45	45	V	V	100	-	0	V	100	-	0	V	100	-	0	V	100	-	0	V	100	-	0	V	100	-	0
46	46	G	G	100	-	0	G	100	-	0	G	100	-	0	G	100	-	0	G	100	-	0	G	100	-	0
47	47	H	H	100	-	0	H	100	-	0	H	100	-	0	H	100	-	0	H	100	-	0	H	100	-	0
48	48	P	P	100	-	0	P	100	-	0	P	100	-	0	P	100	-	0	P	100	-	0	P	100	-	0
49	49	Y	Y	100	-	0	Y	100	-	0	Y	100	-	0	Y	100	-	0	Y	100	-	0	Y	100	-	0
50	50	F	F	100	-	0	F	100	-	0	F	100	-	0	F	100	-	0	F	100	-	0	F	100	-	0
51	51	P	P	100	-	0	P	100	-	0	P	100	-	0	P	100	-	0	P	100	-	0	P	100	-	0
52	52	I	I	100	-	0	I	100	-	0	I	100	-	0	I	100	-	0	I	100	-	0	I	100	-	0
53	53	K	K	99.86	R	0.08	K	100	-	0	K	99.7	*	0.3	K	99.86	R	0.1	K	99.85	R	0.11	K	100	-	0
54	54	K	K	99.97	N	0.03	K	100	-	0	K	100	-	0	K	99.97	N	0.03	K	99.96	N	0.04	K	100	-	0
55	55	P	P	100	-	0	P	100	-	0	P	100	-	0	P	100	-	0	P	100	-	0	P	100	-	0
56	56	N	N	99.95	K	0.03	N	100	-	0	N	100	-	0	N	99.93	K	0.03	N	99.93	K	0.04	N	100	-	0
57	57	N	N	100	-	0	N	100	-	0	N	100	-	0	N	100	-	0	N	100	-	0	N	100	-	0
58	58	N	N	99.92	S	0.08	N	100	-	0	N	99.4	S	0.6	N	99.97	S	0.03	N	99.96	S	0.04	N	100	-	0
59	59	K	K	100	-	0	K	100	-	0	K	100	-	0	K	100	-	0	K	100	-	0	K	100	-	0		DC loop
60	60	I	I	99.95	L	0.05	I	100	-	0	I	99.7	L	0.3	I	99.97	L	0.03	I	99.96	L	0.04	I	100	-	0
61	61	L	L	99.97	V	0.03	L	100	-	0	L	100	-	0	L	99.97	V	0.03	L	99.96	V	0.04	L	100	-	0
62	62	V	V	99.97	A	0.03	V	100	-	0	V	99.7	A	0.3	V	100	-	0	V	100	-	0	V	100	-	0
63	63	P	P	100	-	0	P	100	-	0	P	100	-	0	P	100	-	0	P	100	-	0	P	100	-	0
64	64	K	K	100	-	0	K	100	-	0	K	100	-	0	K	100	-	0	K	100	-	0	K	100	-	0
65	65	V	V	100	-	0	V	100	-	0	V	100	-	0	V	100	-	0	V	100	-	0	V	100	-	0
66	66	S	S	100	-	0	S	100	-	0	S	100	-	0	S	100	-	0	S	100	-	0	S	100	-	0
67	67	G	G	100	-	0	G	100	-	0	G	100	-	0	G	100	-	0	G	100	-	0	G	100	-	0
68	68	L	L	100	-	0	L	100	-	0	L	100	-	0	L	100	-	0	L	100	-	0	L	100	-	0
69	69	Q	Q	100	-	0	Q	100	-	0	Q	100	-	0	Q	100	-	0	Q	100	-	0	Q	100	-	0
70	70	Y	Y	100	-	0	Y	100	-	0	Y	100	-	0	Y	100	-	0	Y	100	-	0	Y	100	-	0
71	71	R	R	100	-	0	R	100	-	0	R	100	-	0	R	100	-	0	R	100	-	0	R	100	-	0
72	72	V	V	100	-	0	V	100	-	0	V	100	-	0	V	100	-	0	V	100	-	0	V	100	-	0
73	73	F	F	100	-	0	F	100	-	0	F	100	-	0	F	100	-	0	F	100	-	0	F	100	-	0
74	74	R	R	99.97	I	0.03	R	100	-	0	R	99.7	I	0.3	R	100	-	0	R	100	-	0	R	100	-	0
75	75	I	I	100	-	0	I	100	-	0	I	100	-	0	I	100	-	0	I	100	-	0	I	100	-	0
76	76	H	H	85.75	Y	14.23	H	93	Y	7	H	82	Y	17.7	H	85.05	Y	14.95	H	86.39	Y	13.61	H	59.2	Y	40.8
77	77	L	L	100	-	0	L	100	-	0	L	100	-	0	L	100	-	0	L	100	-	0	L	100	-	0
78	78	P	P	100	-	0	P	100	-	0	P	100	-	0	P	100	-	0	P	100	-	0	P	100	-	0
79	79	D	D	100	-	0	D	100	-	0	D	100	-	0	D	100	-	0	D	100	-	0	D	100	-	0
80	80	P	P	100	-	0	P	100	-	0	P	100	-	0	P	100	-	0	P	100	-	0	P	100	-	0
81	81	N	N	100	-	0	N	100	-	0	N	100	-	0	N	100	-	0	N	100	-	0	N	100	-	0
82	82	K	K	99.97	R	0.03	K	100	-	0	K	100	-	0	K	99.97	R	0.03	K	99.96	R	0.04	K	100	-	0
83	83	F	F	100	-	0	F	100	-	0	F	100	-	0	F	100	-	0	F	100	-	0	F	100	-	0
84	84	G	G	100	-	0	G	100	-	0	G	100	-	0	G	100	-	0	G	100	-	0	G	100	-	0
85	85	F	F	99.97	L	0.03	F	100	-	0	F	99.7	L	0.3	F	100	-	0	F	100	-	0	F	100	-	0
86	86	P	P	99.97	S	0.03	P	100	-	0	P	99.7	S	0.3	P	100	-	0	P	100	-	0	P	100	-	0
87	87	D	D	100	-	0	D	100	-	0	D	100	-	0	D	100	-	0	D	100	-	0	D	100	-	0
88	88	T	T	100	-	0	T	100	-	0	T	100	-	0	T	100	-	0	T	100	-	0	T	100	-	0
89	89	S	S	100	-	0	S	100	-	0	S	100	-	0	S	100	-	0	S	100	-	0	S	100	-	0
90	90	F	F	100	-	0	F	100	-	0	F	100	-	0	F	100	-	0	F	100	-	0	F	100	-	0
91	91	Y	Y	99.95	C	0.03	Y	100	-	0	Y	100	-	0	Y	99.93	C	0.03	Y	99.93	C	0.04	Y	100	-	0
92	92	N	N	100	-	0	N	100	-	0	N	100	-	0	N	100	-	0	N	100	-	0	N	100	-	0
93	93	P	P	100	-	0	P	100	-	0	P	100	-	0	P	100	-	0	P	100	-	0	P	100	-	0
94	94	D	D	100	-	0	D	100	-	0	D	100	-	0	D	100	-	0	D	100	-	0	D	100	-	0
95	95	T	T	99.97	R	0.03	T	99.8	R	0.2	T	100	-	0	T	100	-	0	T	100	-	0	T	100	-	0
96	96	Q	Q	99.97	*	0.03	Q	100	-	0	Q	100	-	0	Q	99.97	*	0.03	Q	99.96	*	0.04	Q	100	-	0
97	97	R	R	100	-	0	R	100	-	0	R	100	-	0	R	100	-	0	R	100	-	0	R	100	-	0
98	98	L	L	100	-	0	L	100	-	0	L	100	-	0	L	100	-	0	L	100	-	0	L	100	-	0
99	99	V	V	100	-	0	V	100	-	0	V	100	-	0	V	100	-	0	V	100	-	0	V	100	-	0
100	100	W	W	100	-	0	W	100	-	0	W	100	-	0	W	100	-	0	W	100	-	0	W	100	-	0
101	101	A	A	100	-	0	A	100	-	0	A	100	-	0	A	100	-	0	A	100	-	0	A	100	-	0
102	102	C	C	100	-	0	C	100	-	0	C	100	-	0	C	100	-	0	C	100	-	0	C	100	-	0
103	103	V	V	100	-	0	V	100	-	0	V	100	-	0	V	100	-	0	V	100	-	0	V	100	-	0
104	104	G	G	100	-	0	G	100	-	0	G	100	-	0	G	100	-	0	G	100	-	0	G	100	-	0
105	105	V	V	100	-	0	V	100	-	0	V	100	-	0	V	100	-	0	V	100	-	0	V	100	-	0
106	106	E	E	100	-	0	E	100	-	0	E	100	-	0	E	100	-	0	E	100	-	0	E	100	-	0
107	107	V	V	100	-	0	V	100	-	0	V	100	-	0	V	100	-	0	V	100	-	0	V	100	-	0
108	108	G	G	100	-	0	G	100	-	0	G	100	-	0	G	100	-	0	G	100	-	0	G	100	-	0
109	109	R	R	99.97	C	0.03	R	100	-	0	R	99.7	C	0.3	R	100	-	0	R	100	-	0	R	100	-	0
110	110	G	G	100	-	0	G	100	-	0	G	100	-	0	G	100	-	0	G	100	-	0	G	100	-	0
111	111	Q	Q	100	-	0	Q	100	-	0	Q	100	-	0	Q	100	-	0	Q	100	-	0	Q	100	-	0
112	112	P	P	100	-	0	P	100	-	0	P	100	-	0	P	100	-	0	P	100	-	0	P	100	-	0
113	113	L	L	99.92	E	0.08	L	100	-	0	L	100	-	0	L	99.9	E	0.1	L	100	-	0	L	97.9	E	2.1
114	114	G	G	100	-	0	G	100	-	0	G	100	-	0	G	100	-	0	G	100	-	0	G	100	-	0
115	115	V	V	100	-	0	V	100	-	0	V	100	-	0	V	100	-	0	V	100	-	0	V	100	-	0
116	116	G	G	100	-	0	G	100	-	0	G	100	-	0	G	100	-	0	G	100	-	0	G	100	-	0
117	117	I	I	99.92	F	0.08	I	100	-	0	I	100	-	0	I	99.9	F	0.1	I	100	-	0	I	97.9	F	2.1
118	118	S	S	99.97	T	0.03	S	100	-	0	S	99.7	T	0.3	S	100	-	0	S	100	-	0	S	100	-	0
119	119	G	G	100	-	0	G	100	-	0	G	100	-	0	G	100	-	0	G	100	-	0	G	100	-	0
120	120	H	H	100	-	0	H	100	-	0	H	100	-	0	H	100	-	0	H	100	-	0	H	100	-	0
121	121	P	P	99.97	S	0.03	P	100	-	0	P	100	-	0	P	99.97	S	0.03	P	99.96	S	0.04	P	100	-	0
122	122	L	L	100	-	0	L	100	-	0	L	100	-	0	L	100	-	0	L	100	-	0	L	100	-	0
123	123	L	L	100	-	0	L	100	-	0	L	100	-	0	L	100	-	0	L	100	-	0	L	100	-	0
124	124	N	N	100	-	0	N	100	-	0	N	100	-	0	N	100	-	0	N	100	-	0	N	100	-	0
125	125	K	K	100	-	0	K	100	-	0	K	100	-	0	K	100	-	0	K	100	-	0	K	100	-	0
126	126	L	L	100	-	0	L	100	-	0	L	100	-	0	L	100	-	0	L	100	-	0	L	100	-	0
127	127	D	D	99.97	N	0.03	D	100	-	0	D	99.7	N	0.3	D	100	-	0	D	100	-	0	D	100	-	0
128	128	D	D	99.97	N	0.03	D	99.8	N	0.2	D	100	-	0	D	100	-	0	D	100	-	0	D	100	-	0
129	129	T	T	99.97	A	0.03	T	100	-	0	T	100	-	0	T	99.97	A	0.03	T	100	-	0	T	99.3	A	0.7
130	130	E	E	99.97	K	0.03	E	100	-	0	E	99.7	K	0.3	E	100	-	0	E	100	-	0	E	100	-	0
131	131	N	N	100	-	0	N	100	-	0	N	100	-	0	N	100	-	0	N	100	-	0	N	100	-	0		DE loop
132	132	A	A	100	-	0	A	100	-	0	A	100	-	0	A	100	-	0	A	100	-	0	A	100	-	0
133	133	S	S	100	-	0	S	100	-	0	S	100	-	0	S	100	-	0	S	100	-	0	S	100	-	0
134	134	A	A	100	-	0	A	100	-	0	A	100	-	0	A	100	-	0	A	100	-	0	A	100	-	0
135	135	Y	Y	100	-	0	Y	100	-	0	Y	100	-	0	Y	100	-	0	Y	100	-	0	Y	100	-	0
136	136	A	A	100	-	0	A	100	-	0	A	100	-	0	A	100	-	0	A	100	-	0	A	100	-	0
137	137	A	A	99.97	S	0.03	A	100	-	0	A	100	-	0	A	99.97	S	0.03	A	100	-	0	A	99.3	S	0.7
138	138	N	N	99.86	K	0.05	N	100	-	0	N	100	-	0	N	99.83	K	0.07	N	99.85	H	0.04	N	99.3	K	0.7
139	139	A	A	100	-	0	A	100	-	0	A	100	-	0	A	100	-	0	A	100	-	0	A	100	-	0
140	140	G	G	99.97	R	0.03	G	100	-	0	G	100	-	0	G	99.97	R	0.03	G	100	-	0	G	99.3	R	0.7
141	141	V	V	100	-	0	V	100	-	0	V	100	-	0	V	100	-	0	V	100	-	0	V	100	-	0
142	142	D	D	100	-	0	D	100	-	0	D	100	-	0	D	100	-	0	D	100	-	0	D	100	-	0
143	143	N	N	99.97	K	0.03	N	100	-	0	N	100	-	0	N	99.97	K	0.03	N	100	-	0	N	99.3	K	0.7
144	144	R	R	100	-	0	R	100	-	0	R	100	-	0	R	100	-	0	R	100	-	0	R	100	-	0
145	145	E	E	100	-	0	E	100	-	0	E	100	-	0	E	100	-	0	E	100	-	0	E	100	-	0
146	146	C	C	99.97	G	0.03	C	100	-	0	C	100	-	0	C	99.97	G	0.03	C	100	-	0	C	99.3	G	0.7
147	147	I	I	100	-	0	I	100	-	0	I	100	-	0	I	100	-	0	I	100	-	0	I	100	-	0
148	148	S	S	99.95	F	0.05	S	100	-	0	S	100	-	0	S	99.93	F	0.07	S	99.93	F	0.07	S	100	-	0
149	149	M	M	100	-	0	M	100	-	0	M	100	-	0	M	100	-	0	M	100	-	0	M	100	-	0
150	150	D	D	100	-	0	D	100	-	0	D	100	-	0	D	100	-	0	D	100	-	0	D	100	-	0
151	151	Y	Y	100	-	0	Y	100	-	0	Y	100	-	0	Y	100	-	0	Y	100	-	0	Y	100	-	0
152	152	K	K	100	-	0	K	100	-	0	K	100	-	0	K	100	-	0	K	100	-	0	K	100	-	0
153	153	Q	Q	100	-	0	Q	100	-	0	Q	100	-	0	Q	100	-	0	Q	100	-	0	Q	100	-	0
154	154	T	T	99.97	I	0.03	T	100	-	0	T	100	-	0	T	99.97	I	0.03	T	99.96	I	0.04	T	100	-	0
155	155	Q	Q	100	-	0	Q	100	-	0	Q	100	-	0	Q	100	-	0	Q	100	-	0	Q	100	-	0
156	156	L	L	100	-	0	L	100	-	0	L	100	-	0	L	100	-	0	L	100	-	0	L	100	-	0
157	157	C	C	99.97	G	0.03	C	100	-	0	C	99.7	G	0.3	C	100	-	0	C	100	-	0	C	100	-	0
158	158	L	L	99.97	F	0.03	L	100	-	0	L	100	-	0	L	99.97	F	0.03	L	99.96	F	0.04	L	100	-	0
159	159	I	I	99.97	L	0.03	I	100	-	0	I	100	-	0	I	99.97	L	0.03	I	99.96	L	0.04	I	100	-	0
160	160	G	G	100	-	0	G	100	-	0	G	100	-	0	G	100	-	0	G	100	-	0	G	100	-	0
161	161	C	C	100	-	0	C	100	-	0	C	100	-	0	C	100	-	0	C	100	-	0	C	100	-	0
162	162	K	K	99.97	I	0.03	K	100	-	0	K	99.7	I	0.3	K	100	-	0	K	100	-	0	K	100	-	0
163	163	P	P	100	-	0	P	100	-	0	P	100	-	0	P	100	-	0	P	100	-	0	P	100	-	0
164	164	P	P	99.97	S	0.03	P	100	-	0	P	100	-	0	P	99.97	S	0.03	P	99.96	S	0.04	P	100	-	0
165	165	I	I	100	-	0	I	100	-	0	I	100	-	0	I	100	-	0	I	100	-	0	I	100	-	0
166	166	G	G	100	-	0	G	100	-	0	G	100	-	0	G	100	-	0	G	100	-	0	G	100	-	0
167	167	E	E	100	-	0	E	100	-	0	E	100	-	0	E	100	-	0	E	100	-	0	E	100	-	0
168	168	H	H	100	-	0	H	100	-	0	H	100	-	0	H	100	-	0	H	100	-	0	H	100	-	0
169	169	W	W	100	-	0	W	100	-	0	W	100	-	0	W	100	-	0	W	100	-	0	W	100	-	0
170	170	G	G	100	-	0	G	100	-	0	G	100	-	0	G	100	-	0	G	100	-	0	G	100	-	0
171	171	K	K	100	-	0	K	100	-	0	K	100	-	0	K	100	-	0	K	100	-	0	K	100	-	0
172	172	G	G	100	-	0	G	100	-	0	G	100	-	0	G	100	-	0	G	100	-	0	G	100	-	0
173	173	S	S	100	-	0	S	100	-	0	S	100	-	0	S	100	-	0	S	100	-	0	S	100	-	0
174	174	P	P	99.97	T	0.03	P	100	-	0	P	99.7	T	0.3	P	100	-	0	P	100	-	0	P	100	-	0		EF loop
175	175	C	C	99.89	S	0.11	C	100	-	0	C	100	-	0	C	99.86	S	0.14	C	100	-	0	C	97.2	S	2.8
176	176	T	T	85.83	N	14.17	T	93.2	N	6.8	T	82.3	N	17.7	T	85.08	N	14.92	T	86.39	N	13.61	T	60.1	N	39.9
177	177	N	N	99.97	T	0.03	N	99.8	T	0.2	N	100	-	0	N	100	-	0	N	100	-	0	N	100	-	0
178	178	V	V	100	-	0	V	100	-	0	V	100	-	0	V	100	-	0	V	100	-	0	V	100	-	0
179	179	A	A	99.89	T	0.11	A	100	-	0	A	99.4	T	0.6	A	99.93	T	0.07	A	99.93	T	0.07	A	100	-	0
180	180	V	V	99.97	L	0.03	V	100	-	0	V	100	-	0	V	99.97	L	0.03	V	99.96	L	0.04	V	100	-	0
181	181	N	N	90.75	T	9.2	N	96.7	T	3.3	N	83.7	T	16	N	90.67	T	9.3	N	91.31	T	8.65	N	78.3	T	21.7
182	182	P	P	100	-	0	P	100	-	0	P	100	-	0	P	100	-	0	P	100	-	0	P	100	-	0
183	183	G	G	100	-	0	G	100	-	0	G	100	-	0	G	100	-	0	G	100	-	0	G	100	-	0
184	184	D	D	100	-	0	D	100	-	0	D	100	-	0	D	100	-	0	D	100	-	0	D	100	-	0
185	185	C	C	99.97	Y	0.03	C	100	-	0	C	100	-	0	C	99.97	Y	0.03	C	99.96	Y	0.04	C	100	-	0
186	186	P	P	100	-	0	P	100	-	0	P	100	-	0	P	100	-	0	P	100	-	0	P	100	-	0
187	187	P	P	99.95	S	0.05	P	100	-	0	P	100	-	0	P	99.93	S	0.07	P	99.93	S	0.07	P	100	-	0
188	188	L	L	100	-	0	L	100	-	0	L	100	-	0	L	100	-	0	L	100	-	0	L	100	-	0
189	189	E	E	100	-	0	E	100	-	0	E	100	-	0	E	100	-	0	E	100	-	0	E	100	-	0
190	190	L	L	100	-	0	L	100	-	0	L	100	-	0	L	100	-	0	L	100	-	0	L	100	-	0
191	191	I	I	99.95	L	0.03	I	100	-	0	I	100	-	0	I	99.93	L	0.03	I	99.93	L	0.04	I	100	-	0
192	192	N	N	100	-	0	N	100	-	0	N	100	-	0	N	100	-	0	N	100	-	0	N	100	-	0
193	193	T	T	100	-	0	T	100	-	0	T	100	-	0	T	100	-	0	T	100	-	0	T	100	-	0
194	194	V	V	99.08	I	0.92	V	99.1	I	0.9	V	99.7	I	0.3	V	98.99	I	1.01	V	98.98	I	1.02	V	99.3	I	0.7
195	195	I	I	100	-	0	I	100	-	0	I	100	-	0	I	100	-	0	I	100	-	0	I	100	-	0
196	196	Q	Q	99.95	E	0.03	Q	100	-	0	Q	100	-	0	Q	99.93	E	0.03	Q	99.93	E	0.04	Q	100	-	0
197	197	D	D	100	-	0	D	100	-	0	D	100	-	0	D	100	-	0	D	100	-	0	D	100	-	0
198	198	G	G	100	-	0	G	100	-	0	G	100	-	0	G	100	-	0	G	100	-	0	G	100	-	0
199	199	D	D	100	-	0	D	100	-	0	D	100	-	0	D	100	-	0	D	100	-	0	D	100	-	0
200	200	M	M	100	-	0	M	100	-	0	M	100	-	0	M	100	-	0	M	100	-	0	M	100	-	0
201	201	V	V	100	-	0	V	100	-	0	V	100	-	0	V	100	-	0	V	100	-	0	V	100	-	0
202	202	D	D	99.95	H	0.05	D	100	-	0	D	99.4	H	0.6	D	100	-	0	D	100	-	0	D	100	-	0
203	203	T	T	100	-	0	T	100	-	0	T	100	-	0	T	100	-	0	T	100	-	0	T	100	-	0
204	204	G	G	100	-	0	G	100	-	0	G	100	-	0	G	100	-	0	G	100	-	0	G	100	-	0
205	205	F	F	99.92	L	0.08	F	100	-	0	F	100	-	0	F	99.9	L	0.1	F	100	-	0	F	97.9	L	2.1
206	206	G	G	100	-	0	G	100	-	0	G	100	-	0	G	100	-	0	G	100	-	0	G	100	-	0
207	207	A	A	100	-	0	A	100	-	0	A	100	-	0	A	100	-	0	A	100	-	0	A	100	-	0
208	208	M	M	100	-	0	M	100	-	0	M	100	-	0	M	100	-	0	M	100	-	0	M	100	-	0
209	209	D	D	100	-	0	D	100	-	0	D	100	-	0	D	100	-	0	D	100	-	0	D	100	-	0
210	210	F	F	100	-	0	F	100	-	0	F	100	-	0	F	100	-	0	F	100	-	0	F	100	-	0
211	211	T	T	100	-	0	T	100	-	0	T	100	-	0	T	100	-	0	T	100	-	0	T	100	-	0
212	212	T	T	100	-	0	T	100	-	0	T	100	-	0	T	100	-	0	T	100	-	0	T	100	-	0
213	213	L	L	100	-	0	L	100	-	0	L	100	-	0	L	100	-	0	L	100	-	0	L	100	-	0
214	214	Q	Q	100	-	0	Q	100	-	0	Q	100	-	0	Q	100	-	0	Q	100	-	0	Q	100	-	0
215	215	A	A	100	-	0	A	100	-	0	A	100	-	0	A	100	-	0	A	100	-	0	A	100	-	0
216	216	N	N	100	-	0	N	100	-	0	N	100	-	0	N	100	-	0	N	100	-	0	N	100	-	0
217	217	K	K	100	-	0	K	100	-	0	K	100	-	0	K	100	-	0	K	100	-	0	K	100	-	0
218	218	S	S	100	-	0	S	100	-	0	S	100	-	0	S	100	-	0	S	100	-	0	S	100	-	0
219	219	E	E	99.95	D	0.05	E	100	-	0	E	100	-	0	E	99.93	D	0.07	E	99.93	D	0.07	E	100	-	0
220	220	V	V	100	-	0	V	100	-	0	V	100	-	0	V	100	-	0	V	100	-	0	V	100	-	0
221	221	P	P	100	-	0	P	100	-	0	P	100	-	0	P	100	-	0	P	100	-	0	P	100	-	0
222	222	L	L	100	-	0	L	100	-	0	L	100	-	0	L	100	-	0	L	100	-	0	L	100	-	0
223	223	D	D	100	-	0	D	100	-	0	D	100	-	0	D	100	-	0	D	100	-	0	D	100	-	0
224	224	I	I	100	-	0	I	100	-	0	I	100	-	0	I	100	-	0	I	100	-	0	I	100	-	0
225	225	C	C	100	-	0	C	100	-	0	C	100	-	0	C	100	-	0	C	100	-	0	C	100	-	0
226	226	T	T	100	-	0	T	100	-	0	T	100	-	0	T	100	-	0	T	100	-	0	T	100	-	0
227	227	S	S	99.97	F	0.03	S	100	-	0	S	100	-	0	S	99.97	F	0.03	S	99.96	F	0.04	S	100	-	0
228	228	I	I	100	-	0	I	100	-	0	I	100	-	0	I	100	-	0	I	100	-	0	I	100	-	0
229	229	C	C	100	-	0	C	100	-	0	C	100	-	0	C	100	-	0	C	100	-	0	C	100	-	0
230	230	K	K	100	-	0	K	100	-	0	K	100	-	0	K	100	-	0	K	100	-	0	K	100	-	0
231	231	Y	Y	100	-	0	Y	100	-	0	Y	100	-	0	Y	100	-	0	Y	100	-	0	Y	100	-	0
232	232	P	P	100	-	0	P	100	-	0	P	100	-	0	P	100	-	0	P	100	-	0	P	100	-	0
233	233	D	D	100	-	0	D	100	-	0	D	100	-	0	D	100	-	0	D	100	-	0	D	100	-	0
234	234	Y	Y	100	-	0	Y	100	-	0	Y	100	-	0	Y	100	-	0	Y	100	-	0	Y	100	-	0
235	235	I	I	100	-	0	I	100	-	0	I	100	-	0	I	100	-	0	I	100	-	0	I	100	-	0
236	236	K	K	100	-	0	K	100	-	0	K	100	-	0	K	100	-	0	K	100	-	0	K	100	-	0
237	237	M	M	99.97	R	0.03	M	100	-	0	M	100	-	0	M	99.97	R	0.03	M	99.96	R	0.04	M	100	-	0
238	238	V	V	99.97	A	0.03	V	100	-	0	V	100	-	0	V	99.97	A	0.03	V	99.96	A	0.04	V	100	-	0
239	239	S	S	100	-	0	S	100	-	0	S	100	-	0	S	100	-	0	S	100	-	0	S	100	-	0
240	240	E	E	99.92	D	0.08	E	100	-	0	E	99.7	D	0.3	E	99.93	D	0.07	E	99.93	D	0.07	E	100	-	0
241	241	P	P	100	-	0	P	100	-	0	P	100	-	0	P	100	-	0	P	100	-	0	P	100	-	0
242	242	Y	Y	100	-	0	Y	100	-	0	Y	100	-	0	Y	100	-	0	Y	100	-	0	Y	100	-	0
243	243	G	G	100	-	0	G	100	-	0	G	100	-	0	G	100	-	0	G	100	-	0	G	100	-	0
244	244	D	D	100	-	0	D	100	-	0	D	100	-	0	D	100	-	0	D	100	-	0	D	100	-	0
245	245	S	S	99.97	G	0.03	S	100	-	0	S	100	-	0	S	99.97	G	0.03	S	100	-	0	S	99.3	G	0.7
246	246	L	L	100	-	0	L	100	-	0	L	100	-	0	L	100	-	0	L	100	-	0	L	100	-	0
247	247	F	F	100	-	0	F	100	-	0	F	100	-	0	F	100	-	0	F	100	-	0	F	100	-	0
248	248	F	F	100	-	0	F	100	-	0	F	100	-	0	F	100	-	0	F	100	-	0	F	100	-	0
249	249	Y	Y	100	-	0	Y	100	-	0	Y	100	-	0	Y	100	-	0	Y	100	-	0	Y	100	-	0
250	250	L	L	100	-	0	L	100	-	0	L	100	-	0	L	100	-	0	L	100	-	0	L	100	-	0
251	251	R	R	100	-	0	R	100	-	0	R	100	-	0	R	100	-	0	R	100	-	0	R	100	-	0
252	252	R	R	100	-	0	R	100	-	0	R	100	-	0	R	100	-	0	R	100	-	0	R	100	-	0
253	253	E	E	100	-	0	E	100	-	0	E	100	-	0	E	100	-	0	E	100	-	0	E	100	-	0
254	254	Q	Q	100	-	0	Q	100	-	0	Q	100	-	0	Q	100	-	0	Q	100	-	0	Q	100	-	0
255	255	M	M	100	-	0	M	100	-	0	M	100	-	0	M	100	-	0	M	100	-	0	M	100	-	0
256	256	F	F	100	-	0	F	100	-	0	F	100	-	0	F	100	-	0	F	100	-	0	F	100	-	0
257	257	V	V	100	-	0	V	100	-	0	V	100	-	0	V	100	-	0	V	100	-	0	V	100	-	0
258	258	R	R	99.95	G	0.03	R	100	-	0	R	99.4	G	0.3	R	100	-	0	R	100	-	0	R	100	-	0
259	259	H	H	100	-	0	H	100	-	0	H	100	-	0	H	100	-	0	H	100	-	0	H	100	-	0
260	260	L	L	99.97	F	0.03	L	100	-	0	L	100	-	0	L	99.97	F	0.03	L	99.96	F	0.04	L	100	-	0
261	261	F	F	100	-	0	F	100	-	0	F	100	-	0	F	100	-	0	F	100	-	0	F	100	-	0
262	262	N	N	100	-	0	N	100	-	0	N	100	-	0	N	100	-	0	N	100	-	0	N	100	-	0
263	263	R	R	100	-	0	R	100	-	0	R	100	-	0	R	100	-	0	R	100	-	0	R	100	-	0
264	264	A	A	99.97	T	0.03	A	100	-	0	A	100	-	0	A	99.97	T	0.03	A	99.96	T	0.04	A	100	-	0
265	265	G	G	100	-	0	G	100	-	0	G	100	-	0	G	100	-	0	G	100	-	0	G	100	-	0
266	266	T	A	71.03	T	28.97	A	77.9	T	22.1	A	94.7	T	5.3	A	67.05	T	32.95	A	65.8	T	34.2	A	90.9	T	9.1
267	267	V	V	99.95	I	0.05	V	100	-	0	V	100	-	0	V	99.93	I	0.07	V	99.93	I	0.07	V	100	-	0
268	268	G	G	100	-	0	G	100	-	0	G	100	-	0	G	100	-	0	G	100	-	0	G	100	-	0
269	269	E	E	99.92	D	0.08	E	99.8	D	0.2	E	100	-	0	E	99.93	D	0.07	E	99.93	D	0.07	E	100	-	0
270	270	N	N	99.76	T	0.19	N	99.3	T	0.4	N	100	-	0	N	99.79	T	0.17	N	99.78	T	0.18	N	100	-	0
271	271	V	V	100	-	0	V	100	-	0	V	100	-	0	V	100	-	0	V	100	-	0	V	100	-	0
272	272	P	P	100	-	0	P	100	-	0	P	100	-	0	P	100	-	0	P	100	-	0	P	100	-	0
273	273	D	D	100	-	0	D	100	-	0	D	100	-	0	D	100	-	0	D	100	-	0	D	100	-	0
274	274	D	D	99.89	N	0.05	D	100	-	0	D	99.7	E	0.3	D	99.9	N	0.07	D	99.89	N	0.07	D	100	-	0
275	275	L	L	99.97	F	0.03	L	100	-	0	L	100	-	0	L	99.97	F	0.03	L	99.96	F	0.04	L	100	-	0
276	276	Y	Y	100	-	0	Y	100	-	0	Y	100	-	0	Y	100	-	0	Y	100	-	0	Y	100	-	0
277	277	I	I	100	-	0	I	100	-	0	I	100	-	0	I	100	-	0	I	100	-	0	I	100	-	0		FG loop
278	278	K	K	100	-	0	K	100	-	0	K	100	-	0	K	100	-	0	K	100	-	0	K	100	-	0
279	279	G	G	100	-	0	G	100	-	0	G	100	-	0	G	100	-	0	G	100	-	0	G	100	-	0
280	280	S	S	100	-	0	S	100	-	0	S	100	-	0	S	100	-	0	S	100	-	0	S	100	-	0
281	281	G	G	99.97	A	0.03	G	100	-	0	G	100	-	0	G	99.97	A	0.03	G	99.96	A	0.04	G	100	-	0
282	282	S	S	97.49	P	2.51	S	96.3	P	3.7	S	98.9	P	1.1	S	97.5	P	2.5	S	97.41	P	2.59	S	99.3	P	0.7
283	283	T	T	100	-	0	T	100	-	0	T	100	-	0	T	100	-	0	T	100	-	0	T	100	-	0
284	284	A	A	99.97	V	0.03	A	100	-	0	A	99.7	V	0.3	A	100	-	0	A	100	-	0	A	100	-	0
285	285	N	N	99.84	T	0.08	N	99.3	T	0.4	N	100	-	0	N	99.9	H	0.03	N	99.93	H	0.04	N	99.3	T	0.7
286	286	L	L	99.97	V	0.03	L	100	-	0	L	100	-	0	L	99.97	V	0.03	L	99.96	V	0.04	L	100	-	0
287	287	A	A	100	-	0	A	100	-	0	A	100	-	0	A	100	-	0	A	100	-	0	A	100	-	0
288	288	S	S	100	-	0	S	100	-	0	S	100	-	0	S	100	-	0	S	100	-	0	S	100	-	0
289	289	S	S	99.97	L	0.03	S	100	-	0	S	100	-	0	S	99.97	L	0.03	S	99.96	L	0.04	S	100	-	0
290	290	N	N	99.97	S	0.03	N	99.8	S	0.2	N	100	-	0	N	100	-	0	N	100	-	0	N	100	-	0
291	291	Y	Y	99.97	H	0.03	Y	100	-	0	Y	100	-	0	Y	99.97	H	0.03	Y	99.96	H	0.04	Y	100	-	0
292	292	F	F	100	-	0	F	100	-	0	F	100	-	0	F	100	-	0	F	100	-	0	F	100	-	0
293	293	P	P	99.92	S	0.08	P	100	-	0	P	100	-	0	P	99.9	S	0.1	P	99.89	S	0.11	P	100	-	0
294	294	T	T	100	-	0	T	100	-	0	T	100	-	0	T	100	-	0	T	100	-	0	T	100	-	0
295	295	P	P	100	-	0	P	100	-	0	P	100	-	0	P	100	-	0	P	100	-	0	P	100	-	0
296	296	S	S	99.97	N	0.03	S	100	-	0	S	100	-	0	S	99.97	N	0.03	S	99.96	N	0.04	S	100	-	0
297	297	G	G	100	-	0	G	100	-	0	G	100	-	0	G	100	-	0	G	100	-	0	G	100	-	0
298	298	S	S	100	-	0	S	100	-	0	S	100	-	0	S	100	-	0	S	100	-	0	S	100	-	0
299	299	M	M	100	-	0	M	100	-	0	M	100	-	0	M	100	-	0	M	100	-	0	M	100	-	0
300	300	V	V	99.97	A	0.03	V	100	-	0	V	99.7	A	0.3	V	100	-	0	V	100	-	0	V	100	-	0
301	301	T	T	99.81	P	0.19	T	100	-	0	T	98	P	2	T	100	-	0	T	100	-	0	T	100	-	0
302	302	S	S	99.92	F	0.03	S	100	-	0	S	99.4	L	0.3	S	99.97	F	0.03	S	99.96	F	0.04	S	100	-	0
303	303	D	D	100	-	0	D	100	-	0	D	100	-	0	D	100	-	0	D	100	-	0	D	100	-	0
304	304	A	A	100	-	0	A	100	-	0	A	100	-	0	A	100	-	0	A	100	-	0	A	100	-	0
305	305	Q	Q	99.95	H	0.03	Q	100	-	0	Q	99.7	L	0.3	Q	99.97	H	0.03	Q	99.96	H	0.04	Q	100	-	0
306	306	I	I	100	-	0	I	100	-	0	I	100	-	0	I	100	-	0	I	100	-	0	I	100	-	0
307	307	F	F	100	-	0	F	100	-	0	F	100	-	0	F	100	-	0	F	100	-	0	F	100	-	0
308	308	N	N	100	-	0	N	100	-	0	N	100	-	0	N	100	-	0	N	100	-	0	N	100	-	0
309	309	K	K	99.89	R	0.05	K	99.8	R	0.2	K	100	-	0	K	99.9	N	0.03	K	99.89	N	0.04	K	100	-	0
310	310	P	P	100	-	0	P	100	-	0	P	100	-	0	P	100	-	0	P	100	-	0	P	100	-	0
311	311	Y	Y	100	-	0	Y	100	-	0	Y	100	-	0	Y	100	-	0	Y	100	-	0	Y	100	-	0
312	312	W	W	100	-	0	W	100	-	0	W	100	-	0	W	100	-	0	W	100	-	0	W	100	-	0
313	313	L	L	100	-	0	L	100	-	0	L	100	-	0	L	100	-	0	L	100	-	0	L	100	-	0
314	314	Q	Q	100	-	0	Q	100	-	0	Q	100	-	0	Q	100	-	0	Q	100	-	0	Q	100	-	0
315	315	R	R	99.92	Q	0.05	R	100	-	0	R	100	-	0	R	99.9	Q	0.07	R	99.89	Q	0.07	R	100	-	0
316	316	A	A	99.97	V	0.03	A	100	-	0	A	100	-	0	A	99.97	V	0.03	A	99.96	V	0.04	A	100	-	0
317	317	Q	Q	100	-	0	Q	100	-	0	Q	100	-	0	Q	100	-	0	Q	100	-	0	Q	100	-	0
318	318	G	G	100	-	0	G	100	-	0	G	100	-	0	G	100	-	0	G	100	-	0	G	100	-	0
319	319	H	H	100	-	0	H	100	-	0	H	100	-	0	H	100	-	0	H	100	-	0	H	100	-	0
320	320	N	N	100	-	0	N	100	-	0	N	100	-	0	N	100	-	0	N	100	-	0	N	100	-	0
321	321	N	N	100	-	0	N	100	-	0	N	100	-	0	N	100	-	0	N	100	-	0	N	100	-	0
322	322	G	G	100	-	0	G	100	-	0	G	100	-	0	G	100	-	0	G	100	-	0	G	100	-	0
323	323	I	I	100	-	0	I	100	-	0	I	100	-	0	I	100	-	0	I	100	-	0	I	100	-	0
324	324	C	C	100	-	0	C	100	-	0	C	100	-	0	C	100	-	0	C	100	-	0	C	100	-	0
325	325	W	W	99.97	R	0.03	W	99.8	R	0.2	W	100	-	0	W	100	-	0	W	100	-	0	W	100	-	0
326	326	G	G	100	-	0	G	100	-	0	G	100	-	0	G	100	-	0	G	100	-	0	G	100	-	0
327	327	N	N	100	-	0	N	100	-	0	N	100	-	0	N	100	-	0	N	100	-	0	N	100	-	0
328	328	Q	Q	100	-	0	Q	100	-	0	Q	100	-	0	Q	100	-	0	Q	100	-	0	Q	100	-	0
329	329	L	L	100	-	0	L	100	-	0	L	100	-	0	L	100	-	0	L	100	-	0	L	100	-	0
330	330	F	F	100	-	0	F	100	-	0	F	100	-	0	F	100	-	0	F	100	-	0	F	100	-	0
331	331	V	V	100	-	0	V	100	-	0	V	100	-	0	V	100	-	0	V	100	-	0	V	100	-	0
332	332	T	T	100	-	0	T	100	-	0	T	100	-	0	T	100	-	0	T	100	-	0	T	100	-	0
333	333	V	V	100	-	0	V	100	-	0	V	100	-	0	V	100	-	0	V	100	-	0	V	100	-	0
334	334	V	V	100	-	0	V	100	-	0	V	100	-	0	V	100	-	0	V	100	-	0	V	100	-	0
335	335	D	D	100	-	0	D	100	-	0	D	100	-	0	D	100	-	0	D	100	-	0	D	100	-	0
336	336	T	T	100	-	0	T	100	-	0	T	100	-	0	T	100	-	0	T	100	-	0	T	100	-	0
337	337	T	T	100	-	0	T	100	-	0	T	100	-	0	T	100	-	0	T	100	-	0	T	100	-	0
338	338	R	R	100	-	0	R	100	-	0	R	100	-	0	R	100	-	0	R	100	-	0	R	100	-	0
339	339	S	S	100	-	0	S	100	-	0	S	100	-	0	S	100	-	0	S	100	-	0	S	100	-	0
340	340	T	T	100	-	0	T	100	-	0	T	100	-	0	T	100	-	0	T	100	-	0	T	100	-	0
341	341	N	N	100	-	0	N	100	-	0	N	100	-	0	N	100	-	0	N	100	-	0	N	100	-	0
342	342	M	M	100	-	0	M	100	-	0	M	100	-	0	M	100	-	0	M	100	-	0	M	100	-	0
343	343	S	S	100	-	0	S	100	-	0	S	100	-	0	S	100	-	0	S	100	-	0	S	100	-	0
344	344	L	L	99.95	V	0.05	L	100	-	0	L	100	-	0	L	99.93	V	0.07	L	99.93	V	0.07	L	100	-	0
345	345	C	C	100	-	0	C	100	-	0	C	100	-	0	C	100	-	0	C	100	-	0	C	100	-	0
346	346	A	A	99.97	T	0.03	A	100	-	0	A	100	-	0	A	99.97	T	0.03	A	99.96	T	0.04	A	100	-	0
347	347	A	A	99.97	T	0.03	A	100	-	0	A	100	-	0	A	99.97	T	0.03	A	99.96	T	0.04	A	100	-	0
348	348	I	I	99.97	V	0.03	I	100	-	0	I	100	-	0	I	99.97	V	0.03	I	99.96	V	0.04	I	100	-	0
349	349	S	S	100	-	0	S	100	-	0	S	100	-	0	S	100	-	0	S	100	-	0	S	100	-	0
350	350	T	T	100	-	0	T	100	-	0	T	100	-	0	T	100	-	0	T	100	-	0	T	100	-	0
351	351	S	S	99.84	L	0.11	S	100	-	0	S	99.7	A	0.3	S	99.83	L	0.14	S	99.82	L	0.15	S	100	-	0
352	352	E	E	99.84	K	0.11	E	100	-	0	E	98.9	K	1.1	E	99.93	D	0.07	E	99.93	D	0.07	E	100	-	0
353	353	T	T	87.99	P	11.87	T	94.1	P	5.9	T	83.1	P	16.9	T	87.62	P	12.21	T	89.02	P	10.79	T	60.6	P	39.4
354	354	T	T	100	-	0	T	100	-	0	T	100	-	0	T	100	-	0	T	100	-	0	T	100	-	0
355	355	Y	Y	100	-	0	Y	100	-	0	Y	100	-	0	Y	100	-	0	Y	100	-	0	Y	100	-	0
356	356	K	K	100	-	0	K	100	-	0	K	100	-	0	K	100	-	0	K	100	-	0	K	100	-	0
357	357	N	N	100	-	0	N	100	-	0	N	100	-	0	N	100	-	0	N	100	-	0	N	100	-	0
358	358	T	T	99.97	A	0.03	T	100	-	0	T	100	-	0	T	99.97	A	0.03	T	99.96	A	0.04	T	100	-	0
359	359	N	N	100	-	0	N	100	-	0	N	100	-	0	N	100	-	0	N	100	-	0	N	100	-	0
360	360	F	F	99.97	Y	0.03	F	100	-	0	F	100	-	0	F	99.97	Y	0.03	F	99.96	Y	0.04	F	100	-	0
361	361	K	K	99.97	R	0.03	K	100	-	0	K	100	-	0	K	99.97	R	0.03	K	99.96	R	0.04	K	100	-	0
362	362	E	E	100	-	0	E	100	-	0	E	100	-	0	E	100	-	0	E	100	-	0	E	100	-	0
363	363	Y	Y	100	-	0	Y	100	-	0	Y	100	-	0	Y	100	-	0	Y	100	-	0	Y	100	-	0
364	364	L	L	100	-	0	L	100	-	0	L	100	-	0	L	100	-	0	L	100	-	0	L	100	-	0
365	365	R	R	99.97	Q	0.03	R	100	-	0	R	99.7	Q	0.3	R	100	-	0	R	100	-	0	R	100	-	0
366	366	H	H	99.97	L	0.03	H	100	-	0	H	99.7	L	0.3	H	100	-	0	H	100	-	0	H	100	-	0
367	367	G	G	100	-	0	G	100	-	0	G	100	-	0	G	100	-	0	G	100	-	0	G	100	-	0
368	368	E	E	99.95	G	0.03	E	100	-	0	E	99.7	G	0.3	E	99.97	S	0.03	E	100	-	0	E	99.3	S	0.7
369	369	E	E	100	-	0	E	100	-	0	E	100	-	0	E	100	-	0	E	100	-	0	E	100	-	0		HI loop
370	370	Y	Y	99.97	N	0.03	Y	100	-	0	Y	99.7	N	0.3	Y	100	-	0	Y	100	-	0	Y	100	-	0
371	371	D	D	99.95	G	0.03	D	100	-	0	D	99.7	G	0.3	D	99.97	N	0.03	D	99.96	N	0.04	D	100	-	0
372	372	L	L	99.95	F	0.03	L	99.8	S	0.2	L	99.7	F	0.3	L	100	-	0	L	100	-	0	L	100	-	0
373	373	Q	Q	99.97	T	0.03	Q	100	-	0	Q	99.7	T	0.3	Q	100	-	0	Q	100	-	0	Q	100	-	0
374	374	F	F	99.97	V	0.03	F	100	-	0	F	99.7	V	0.3	F	100	-	0	F	100	-	0	F	100	-	0
375	375	I	I	99.97	Y	0.03	I	100	-	0	I	99.7	Y	0.3	I	100	-	0	I	100	-	0	I	100	-	0
376	376	F	F	100	-	0	F	100	-	0	F	100	-	0	F	100	-	0	F	100	-	0	F	100	-	0
377	377	Q	Q	99.97	S	0.03	Q	100	-	0	Q	99.7	S	0.3	Q	100	-	0	Q	100	-	0	Q	100	-	0
378	378	L	L	99.97	T	0.03	L	100	-	0	L	99.7	T	0.3	L	100	-	0	L	100	-	0	L	100	-	0
379	379	C	C	99.97	V	0.03	C	100	-	0	C	99.7	V	0.3	C	100	-	0	C	100	-	0	C	100	-	0
380	380	K	K	99.89	T	0.08	K	100	-	0	K	99.2	T	0.6	K	99.97	T	0.03	K	99.96	T	0.04	K	100	-	0
381	381	I	I	99.97	N	0.03	I	100	-	0	I	99.7	N	0.3	I	100	-	0	I	100	-	0	I	100	-	0
382	382	T	T	99.97	N	0.03	T	100	-	0	T	99.7	N	0.3	T	100	-	0	T	100	-	0	T	100	-	0
383	383	L	L	100	-	0	L	100	-	0	L	100	-	0	L	100	-	0	L	100	-	0	L	100	-	0
384	384	T	T	99.97	N	0.03	T	100	-	0	T	99.7	N	0.3	T	100	-	0	T	100	-	0	T	100	-	0
385	385	A	A	99.97	C	0.03	A	100	-	0	A	99.7	C	0.3	A	100	-	0	A	100	-	0	A	100	-	0
386	386	D	D	99.97	E	0.03	D	100	-	0	D	99.7	E	0.3	D	100	-	0	D	100	-	0	D	100	-	0
387	387	V	V	99.97	T	0.03	V	100	-	0	V	99.7	T	0.3	V	100	-	0	V	100	-	0	V	100	-	0
388	388	M	M	99.97	F	0.03	M	100	-	0	M	99.7	F	0.3	M	100	-	0	M	100	-	0	M	100	-	0
389	389	T	T	94.32	S	5.65	T	99.1	S	0.9	T	96.9	S	2.8	T	93.24	S	6.76	T	94.02	S	5.98	T	78.2	S	21.8
390	390	Y	Y	99.97	Q	0.03	Y	100	-	0	Y	99.7	Q	0.3	Y	100	-	0	Y	100	-	0	Y	100	-	0
391	391	I	I	99.97	T	0.03	I	100	-	0	I	99.7	T	0.3	I	100	-	0	I	100	-	0	I	100	-	0
392	392	H	H	99.97	N	0.03	H	100	-	0	H	99.7	N	0.3	H	100	-	0	H	100	-	0	H	100	-	0
393	393	S	S	99.97	P	0.03	S	100	-	0	S	99.7	P	0.3	S	100	-	0	S	100	-	0	S	100	-	0
394	394	M	M	100	-	0	M	100	-	0	M	100	-	0	M	100	-	0	M	100	-	0	M	100	-	0
395	395	N	N	99.95	D	0.05	N	100	-	0	N	100	-	0	N	99.93	D	0.07	N	99.93	D	0.07	N	100	-	0
396	396	S	S	99.41	P	0.59	S	99.3	P	0.7	S	99.4	P	0.6	S	99.41	P	0.59	S	99.38	P	0.62	S	100	-	0
397	397	T	T	99.92	A	0.05	T	100	-	0	T	99.7	S	0.3	T	99.93	A	0.07	T	99.96	A	0.04	T	99.3	A	0.7
398	398	I	I	100	-	0	I	100	-	0	I	100	-	0	I	100	-	0	I	100	-	0	I	100	-	0
399	399	L	L	100	-	0	L	100	-	0	L	100	-	0	L	100	-	0	L	100	-	0	L	100	-	0
400	400	E	E	99.97	G	0.03	E	100	-	0	E	99.7	G	0.3	E	100	-	0	E	100	-	0	E	100	-	0
401	401	D	D	100	-	0	D	100	-	0	D	100	-	0	D	100	-	0	D	100	-	0	D	100	-	0
402	402	W	W	100	-	0	W	100	-	0	W	100	-	0	W	100	-	0	W	100	-	0	W	100	-	0
403	403	N	N	99.97	H	0.03	N	100	-	0	N	100	-	0	N	99.97	H	0.03	N	99.96	H	0.04	N	100	-	0
404	404	F	F	100	-	0	F	100	-	0	F	100	-	0	F	100	-	0	F	100	-	0	F	100	-	0
405	405	G	G	99.97	S	0.03	G	100	-	0	G	100	-	0	G	99.97	S	0.03	G	99.96	S	0.04	G	100	-	0
406	406	L	L	99.95	V	0.05	L	100	-	0	L	100	-	0	L	99.93	V	0.07	L	99.93	V	0.07	L	100	-	0
407	407	Q	Q	100	-	0	Q	100	-	0	Q	100	-	0	Q	100	-	0	Q	100	-	0	Q	100	-	0
408	408	P	P	100	-	0	P	100	-	0	P	100	-	0	P	100	-	0	P	100	-	0	P	100	-	0
409	409	P	P	100	-	0	P	100	-	0	P	100	-	0	P	100	-	0	P	100	-	0	P	100	-	0
410	410	P	P	100	-	0	P	100	-	0	P	100	-	0	P	100	-	0	P	100	-	0	P	100	-	0
411	411	G	G	100	-	0	G	100	-	0	G	100	-	0	G	100	-	0	G	100	-	0	G	100	-	0
412	412	G	G	100	-	0	G	100	-	0	G	100	-	0	G	100	-	0	G	100	-	0	G	100	-	0
413	413	T	T	100	-	0	T	100	-	0	T	100	-	0	T	100	-	0	T	100	-	0	T	100	-	0
414	414	L	L	100	-	0	L	100	-	0	L	100	-	0	L	100	-	0	L	100	-	0	L	100	-	0
415	415	E	E	100	-	0	E	100	-	0	E	100	-	0	E	100	-	0	E	100	-	0	E	100	-	0
416	416	D	D	99.95	N	0.05	D	100	-	0	D	99.4	N	0.6	D	100	-	0	D	100	-	0	D	100	-	0
417	417	T	T	100	-	0	T	100	-	0	T	100	-	0	T	100	-	0	T	100	-	0	T	100	-	0
418	418	Y	Y	100	-	0	Y	100	-	0	Y	100	-	0	Y	100	-	0	Y	100	-	0	Y	100	-	0
419	419	R	R	100	-	0	R	100	-	0	R	100	-	0	R	100	-	0	R	100	-	0	R	100	-	0
420	420	F	F	100	-	0	F	100	-	0	F	100	-	0	F	100	-	0	F	100	-	0	F	100	-	0
421	421	V	V	100	-	0	V	100	-	0	V	100	-	0	V	100	-	0	V	100	-	0	V	100	-	0
422	422	T	T	100	-	0	T	100	-	0	T	100	-	0	T	100	-	0	T	100	-	0	T	100	-	0
423	423	S	S	100	-	0	S	100	-	0	S	100	-	0	S	100	-	0	S	100	-	0	S	100	-	0
424	424	Q	Q	100	-	0	Q	100	-	0	Q	100	-	0	Q	100	-	0	Q	100	-	0	Q	100	-	0
425	425	A	A	100	-	0	A	100	-	0	A	100	-	0	A	100	-	0	A	100	-	0	A	100	-	0
426	426	I	I	100	-	0	I	100	-	0	I	100	-	0	I	100	-	0	I	100	-	0	I	100	-	0
427	427	A	A	100	-	0	A	100	-	0	A	100	-	0	A	100	-	0	A	100	-	0	A	100	-	0
428	428	C	C	100	-	0	C	100	-	0	C	100	-	0	C	100	-	0	C	100	-	0	C	100	-	0
429	429	Q	Q	99.95	H	0.05	Q	100	-	0	Q	100	-	0	Q	99.93	H	0.07	Q	99.96	H	0.04	Q	99.3	H	0.7
430	430	K	K	100	-	0	K	100	-	0	K	100	-	0	K	100	-	0	K	100	-	0	K	100	-	0
431	431	H	H	100	-	0	H	100	-	0	H	100	-	0	H	100	-	0	H	100	-	0	H	100	-	0
432	432	T	T	99.97	A	0.03	T	100	-	0	T	100	-	0	T	99.97	A	0.03	T	99.96	A	0.04	T	100	-	0
433	433	P	P	100	-	0	P	100	-	0	P	100	-	0	P	100	-	0	P	100	-	0	P	100	-	0
434	434	P	P	99.95	A	0.03	P	100	-	0	P	100	-	0	P	99.93	A	0.03	P	99.93	A	0.04	P	100	-	0
435	435	A	A	99.97	V	0.03	A	99.8	V	0.2	A	100	-	0	A	100	-	0	A	100	-	0	A	100	-	0
436	436	P	P	100	-	0	P	100	-	0	P	100	-	0	P	100	-	0	P	100	-	0	P	100	-	0
437	437	K	K	99.92	N	0.05	K	99.8	R	0.2	K	99.7	N	0.3	K	99.97	N	0.03	K	99.96	N	0.04	K	100	-	0
438	438	E	E	99.95	D	0.03	E	100	-	0	E	100	-	0	E	99.93	D	0.03	E	99.96	D	0.04	E	99.3	K	0.7
439	439	D	D	100	-	0	D	100	-	0	D	100	-	0	D	100	-	0	D	100	-	0	D	100	-	0
440	440	P	P	99.95	A	0.03	P	100	-	0	P	99.7	A	0.3	P	99.97	S	0.03	P	99.96	S	0.04	P	100	-	0
441	441	L	L	100	-	0	L	100	-	0	L	100	-	0	L	100	-	0	L	100	-	0	L	100	-	0
442	442	K	K	99.89	T	0.08	K	100	-	0	K	100	-	0	K	99.86	T	0.1	K	99.85	T	0.11	K	100	-	0
443	443	K	K	99.92	N	0.05	K	100	-	0	K	100	-	0	K	99.9	N	0.07	K	99.89	N	0.07	K	100	-	0
444	444	Y	Y	100	-	0	Y	100	-	0	Y	100	-	0	Y	100	-	0	Y	100	-	0	Y	100	-	0
445	445	T	T	100	-	0	T	100	-	0	T	100	-	0	T	100	-	0	T	100	-	0	T	100	-	0
446	446	F	F	100	-	0	F	100	-	0	F	100	-	0	F	100	-	0	F	100	-	0	F	100	-	0
447	447	W	W	100	-	0	W	100	-	0	W	100	-	0	W	100	-	0	W	100	-	0	W	100	-	0
448	448	E	E	100	-	0	E	100	-	0	E	100	-	0	E	100	-	0	E	100	-	0	E	100	-	0
449	449	V	V	100	-	0	V	100	-	0	V	100	-	0	V	100	-	0	V	100	-	0	V	100	-	0
450	450	N	N	99.97	S	0.03	N	100	-	0	N	99.7	S	0.3	N	100	-	0	N	100	-	0	N	100	-	0
451	451	L	L	100	-	0	L	100	-	0	L	100	-	0	L	100	-	0	L	100	-	0	L	100	-	0
452	452	K	K	100	-	0	K	100	-	0	K	100	-	0	K	100	-	0	K	100	-	0	K	100	-	0
453	453	E	E	99.97	D	0.03	E	100	-	0	E	100	-	0	E	99.97	D	0.03	E	99.96	D	0.04	E	100	-	0
454	454	K	K	99.81	R	0.14	K	100	-	0	K	99.7	R	0.3	K	99.79	R	0.14	K	99.78	R	0.15	K	100	-	0
455	455	F	F	100	-	0	F	100	-	0	F	100	-	0	F	100	-	0	F	100	-	0	F	100	-	0
456	456	S	S	99.97	F	0.03	S	100	-	0	S	99.7	F	0.3	S	100	-	0	S	100	-	0	S	100	-	0
457	457	A	A	100	-	0	A	100	-	0	A	100	-	0	A	100	-	0	A	100	-	0	A	100	-	0
458	458	D	D	99.97	N	0.03	D	100	-	0	D	100	-	0	D	99.97	N	0.03	D	99.96	N	0.04	D	100	-	0
459	459	L	L	100	-	0	L	100	-	0	L	100	-	0	L	100	-	0	L	100	-	0	L	100	-	0
460	460	D	D	100	-	0	D	100	-	0	D	100	-	0	D	100	-	0	D	100	-	0	D	100	-	0
461	461	Q	Q	99.89	*	0.08	Q	100	-	0	Q	99.4	E	0.3	Q	99.93	*	0.07	Q	99.93	*	0.07	Q	100	-	0
462	462	F	F	100	-	0	F	100	-	0	F	100	-	0	F	100	-	0	F	100	-	0	F	100	-	0
463	463	P	P	99.95	S	0.03	P	100	-	0	P	99.7	T	0.3	P	99.97	S	0.03	P	99.96	S	0.04	P	100	-	0
464	464	L	L	100	-	0	L	100	-	0	L	100	-	0	L	100	-	0	L	100	-	0	L	100	-	0
465	465	G	G	100	-	0	G	100	-	0	G	100	-	0	G	100	-	0	G	100	-	0	G	100	-	0
466	466	R	R	100	-	0	R	100	-	0	R	100	-	0	R	100	-	0	R	100	-	0	R	100	-	0
467	467	K	K	99.92	R	0.08	K	100	-	0	K	99.2	R	0.8	K	100	-	0	K	100	-	0	K	100	-	0
468	468	F	F	100	-	0	F	100	-	0	F	100	-	0	F	100	-	0	F	100	-	0	F	100	-	0
469	469	L	L	99.97	F	0.03	L	100	-	0	L	100	-	0	L	99.97	F	0.03	L	100	-	0	L	99.3	F	0.7
470	470	L	L	99.95	V	0.05	L	100	-	0	L	100	-	0	L	99.93	V	0.07	L	99.93	V	0.07	L	100	-	0
471	471	Q	Q	100	-	0	Q	100	-	0	Q	100	-	0	Q	100	-	0	Q	100	-	0	Q	100	-	0
472	472	A	A	99.97	T	0.03	A	100	-	0	A	100	-	0	A	99.97	T	0.03	A	99.96	T	0.04	A	100	-	0
473	473	G	G	99.97	R	0.03	G	100	-	0	G	99.7	R	0.3	G	100	-	0	G	100	-	0	G	100	-	0
474	474	L	L	85.39	F	14.61	L	92.8	F	7.2	L	82.9	F	17.1	L	84.52	F	15.48	L	86.05	F	13.95	L	55.2	F	44.8
475	475	K	K	100	-	0	K	100	-	0	K	100	-	0	K	100	-	0	K	100	-	0	K	100	-	0
476	476	A	A	99.97	V	0.03	A	100	-	0	A	99.7	V	0.3	A	100	-	0	A	100	-	0	A	100	-	0
477	477	K	K	99.86	Q	0.11	K	100	-	0	K	98.9	Q	1.1	K	99.97	T	0.03	K	99.96	T	0.04	K	100	-	0
478	478	P	P	99.97	R	0.03	P	100	-	0	P	99.7	R	0.3	P	100	-	0	P	100	-	0	P	100	-	0
479	479	K	K	99.97	N	0.03	K	100	-	0	K	99.7	N	0.3	K	100	-	0	K	100	-	0	K	100	-	0
480	480	F	F	100	-	0	F	100	-	0	F	100	-	0	F	100	-	0	F	100	-	0	F	100	-	0
481	481	T	T	99.95	K	0.03	T	100	-	0	T	100	-	0	T	99.93	K	0.03	T	99.93	K	0.04	T	100	-	0
482	482	L	L	100	-	0	L	100	-	0	L	100	-	0	L	100	-	0	L	100	-	0	L	100	-	0
483	483	G	G	99.89	R	0.08	G	100	-	0	G	98.9	R	0.8	G	100	-	0	G	100	-	0	G	100	-	0
484	484	K	K	100	-	0	K	100	-	0	K	100	-	0	K	100	-	0	K	100	-	0	K	100	-	0
485	485	R	R	99.92	Q	0.08	R	100	-	0	R	100	-	0	R	99.9	Q	0.1	R	99.93	Q	0.07	R	99.3	Q	0.7
486	486	K	K	99.97	N	0.03	K	100	-	0	K	99.7	N	0.3	K	100	-	0	K	100	-	0	K	100	-	0
487	487	A	A	99.95	S	0.05	A	100	-	0	A	100	-	0	A	99.93	S	0.07	A	99.93	S	0.07	A	100	-	0
488	488	T	T	99.97	I	0.03	T	100	-	0	T	100	-	0	T	99.97	I	0.03	T	99.96	I	0.04	T	100	-	0
489	489	P	P	100	-	0	P	100	-	0	P	100	-	0	P	100	-	0	P	100	-	0	P	100	-	0
490	490	T	T	99.97	N	0.03	T	100	-	0	T	100	-	0	T	99.97	N	0.03	T	99.96	N	0.04	T	100	-	0
491	491	T	T	99.95	A	0.03	T	99.8	A	0.2	T	99.7	P	0.3	T	100	-	0	T	100	-	0	T	100	-	0
492	492	S	S	99.78	L	0.16	S	99.8	P	0.2	S	99.7	L	0.3	S	99.79	L	0.17	S	99.82	L	0.15	S	99.3	L	0.7
493	493	S	S	99.95	F	0.03	S	100	-	0	S	99.7	Y	0.3	S	99.97	F	0.03	S	99.96	F	0.04	S	100	-	0
494	494	T	T	100	-	0	T	100	-	0	T	100	-	0	T	100	-	0	T	100	-	0	T	100	-	0
495	495	S	S	100	-	0	S	100	-	0	S	100	-	0	S	100	-	0	S	100	-	0	S	100	-	0
496	496	T	T	99.97	I	0.03	T	100	-	0	T	100	-	0	T	99.97	I	0.03	T	99.96	I	0.04	T	100	-	0
497	497	T	T	99.95	A	0.03	T	99.8	A	0.2	T	100	-	0	T	99.97	I	0.03	T	99.96	I	0.04	T	100	-	0
498	498	A	A	99.84	T	0.08	A	100	-	0	A	100	-	0	A	99.79	T	0.1	A	99.82	S	0.07	A	99.3	T	0.7
499	499	K	K	99.97	T	0.03	K	100	-	0	K	100	-	0	K	99.97	T	0.03	K	99.96	T	0.04	K	100	-	0
500	500	R	R	100	-	0	R	100	-	0	R	100	-	0	R	100	-	0	R	100	-	0	R	100	-	0
501	501	K	K	99.86	N	0.08	K	99.3	N	0.4	K	100	-	0	K	99.93	N	0.03	K	99.93	N	0.04	K	100	-	0
502	502	K	K	99.89	T	0.05	K	100	-	0	K	100	-	0	K	99.86	T	0.07	K	99.85	T	0.07	K	100	-	0
503	503	R	R	100	-	0	R	100	-	0	R	100	-	0	R	100	-	0	R	100	-	0	R	100	-	0
504	504	K	K	100	-	0	K	100	-	0	K	100	-	0	K	100	-	0	K	100	-	0	K	100	-	0
505	505	L	L	99.95	Q	0.05	L	100	-	0	L	100	-	0	L	99.93	Q	0.07	L	99.93	Q	0.07	L	100	-	0
